# Supplementary material for: Bis(3,5-dimethyl-1H-pyrazole-κN 2)(pyridine-2,6-dicarboxyl­ato-κ3 O 2,N,O 6)copper(II)
Source: Acta Crystallogr Sect E Struct Rep Online. 2009 Feb 18;65(Pt 3):m279. doi: 10.1107/S1600536809004577 (PMC2968447; doi:10.1107/S1600536809004577)
Supplement: Supplementary file 1 [file e-65-0m279-sup1.cif]

##############################################################################
###                                                                        ###
###        Electronic paper (Acta Crystallographica Section E)             ###
###                                                                        ###
##############################################################################
#                                                                            #
# This CIF contains the data in a paper accepted for publication in Acta     #
# Crystallographica Section E. It conforms to the requirements of Notes      #
# for Authors for Section E, and has been peer reviewed under the auspices   #
# of the IUCr Commission on Journals.                                        #
#                                                                            #
# Full details of the Crystallographic Information File format               #
# are given in the paper "The Crystallographic Information File (CIF):       #
# a New Standard Archive File for Crystallography" by S. R. Hall, F. H.      #
# Allen and I. D. Brown [Acta Cryst. (1991), A47, 655-685].                  #
#                                                                            #
# The current version of the core CIF dictionary is obtainable from          #
# ftp://ftp.iucr.org/pub/cif_core.dic. The current version number is 2.4.    #
#                                                                            #
# Software is freely available for graphical display of the structure(s) in  #
# this CIF.  For information consult the CIF home page http://www.iucr.org/  #
# cif/home.html                                                              #
#                                                                            #
# This file may be used for bona fide research purposes within the           #
# scientific community so long as proper attribution is given to the journal # 
# article from which it was obtained.                                        #
#                                                                            #
##############################################################################
                                             
data_I
_audit_creation_method     SHELXL97
_chemical_name_systematic
;
Bis(3,5-dimethyl-1<i>H</i>-pyrazole-\k<i>N</i>^2^)(pyridine-2,6-
dicarboxylato-\k^3^<i>O</i>^2^,<i>N</i>,<i>O</i>^6^)copper(II)
;
_chemical_name_common     ?
_chemical_formula_moiety     'C17 H19 Cu N5 O4'
_chemical_formula_sum     'C17 H19 Cu N5 O4'
_chemical_formula_iupac     '[Cu (C7 H3 N O4) (C5 H8 N2)2]'
_chemical_formula_weight     420.91
_chemical_melting_point     ?
_symmetry_cell_setting     triclinic
_symmetry_space_group_name_H-M     'P -1'
_symmetry_space_group_name_Hall     '-P 1'
loop_
    _symmetry_equiv_pos_as_xyz
    'x, y, z'
    '-x, -y, -z'
_cell_length_a     8.4572(12)
_cell_length_b     8.5083(12)
_cell_length_c     13.942(2)
_cell_angle_alpha     72.986(2)
_cell_angle_beta     85.500(2)
_cell_angle_gamma     66.760(2)
_cell_volume     880.7(2)
_cell_formula_units_Z     2
_cell_measurement_reflns_used     2980
_cell_measurement_theta_min     2.0
_cell_measurement_theta_max     25.0
_cell_measurement_temperature     295(2)
_exptl_crystal_description     prism
_exptl_crystal_colour     blue
_exptl_crystal_size_max     0.23
_exptl_crystal_size_mid     0.15
_exptl_crystal_size_min     0.13
_exptl_crystal_density_diffrn     1.587
_exptl_crystal_density_meas     ?
_exptl_crystal_density_method     'not measured'
_exptl_crystal_F_000     434
_exptl_absorpt_coefficient_mu     1.275
_exptl_absorpt_correction_type     multi-scan
_exptl_absorpt_process_details     '(SADABS; Sheldrick, 1996)'
_exptl_absorpt_correction_T_min     0.775
_exptl_absorpt_correction_T_max     0.845
_exptl_special_details
;
;
_diffrn_ambient_temperature     295(2)
_diffrn_radiation_type     MoK\a
_diffrn_radiation_wavelength     0.71073
_diffrn_radiation_source     'fine-focus sealed tube'
_diffrn_radiation_monochromator     graphite
_diffrn_measurement_device_type     'Bruker APEX CCD'
_diffrn_measurement_method     '\f and \w'
_diffrn_detector_area_resol_mean     ?
_diffrn_reflns_number     4570
_diffrn_reflns_av_R_equivalents     0.0204
_diffrn_reflns_av_sigmaI/netI     0.0427
_diffrn_reflns_theta_min     2.62
_diffrn_reflns_theta_max     25.02
_diffrn_reflns_theta_full     25.02
_diffrn_measured_fraction_theta_max     0.982
_diffrn_measured_fraction_theta_full     0.982
_diffrn_reflns_limit_h_min     -7
_diffrn_reflns_limit_h_max     10
_diffrn_reflns_limit_k_min     -8
_diffrn_reflns_limit_k_max     10
_diffrn_reflns_limit_l_min     -16
_diffrn_reflns_limit_l_max     14
_diffrn_standards_number     0
_diffrn_standards_interval_count     0
_diffrn_standards_interval_time     0
_diffrn_standards_decay_%     0
_refine_special_details
;
Refinement of <i>F</i>^2^ against ALL reflections. The weighted <i>R</i>-factor
<i>wR</i> and goodness of fit <i>S</i> are based on <i>F</i>^2^, conventional
<i>R</i>-factors <i>R</i> are based on <i>F</i>, with <i>F</i> set to zero for
negative <i>F</i>^2^. The threshold expression of <i>F</i>^2^ >
\s(<i>F</i>^2^) is used only for calculating <i>R</i>-factors(gt) <i>etc</i>.
and is not relevant to the choice of reflections for refinement.
<i>R</i>-factors based on <i>F</i>^2^ are statistically about twice as large
as those based on <i>F</i>, and <i>R</i>- factors based on ALL data will be
even larger.
;
_reflns_number_total     3036
_reflns_number_gt     2497
_reflns_threshold_expression     I>2\s(I)
_refine_ls_structure_factor_coef     Fsqd
_refine_ls_matrix_type     full
_refine_ls_R_factor_all     0.0556
_refine_ls_R_factor_gt     0.0438
_refine_ls_wR_factor_gt     0.0986
_refine_ls_wR_factor_ref     0.1055
_refine_ls_goodness_of_fit_ref     1.045
_refine_ls_restrained_S_all     1.045
_refine_ls_number_reflns     3036
_refine_ls_number_parameters     248
_refine_ls_number_restraints     0
_refine_ls_hydrogen_treatment     constr
_refine_ls_weighting_scheme     calc
_refine_ls_weighting_details
        'calc w = 1/[\s^2^(Fo^2^)+(0.044P)^2^+0.8468P] where P=(Fo^2^+2Fc^2^)/3'
_atom_sites_solution_hydrogens     geom
_atom_sites_solution_primary     direct
_atom_sites_solution_secondary     difmap
_refine_ls_shift/su_max     0.000
_refine_ls_shift/su_mean     0.000
_refine_diff_density_max     0.666
_refine_diff_density_min     -0.546
_refine_ls_extinction_method     none
_refine_ls_extinction_coef     ?
loop_
    _atom_type_symbol
    _atom_type_description
    _atom_type_scat_dispersion_real
    _atom_type_scat_dispersion_imag
    _atom_type_scat_source
    'C' 'C' 0.0033 0.0000
                         'International Tables Vol C Tables 4.2.6.8 and 6.1.1.4'
    'H' 'H' 0.0000 0.0000
                         'International Tables Vol C Tables 4.2.6.8 and 6.1.1.4'
    'N' 'N' 0.0061 0.0000
                         'International Tables Vol C Tables 4.2.6.8 and 6.1.1.4'
    'O' 'O' 0.0106 0.0000
                         'International Tables Vol C Tables 4.2.6.8 and 6.1.1.4'
    'Cu' 'Cu' 0.3201 0.0000
                         'International Tables Vol C Tables 4.2.6.8 and 6.1.1.4'
_computing_data_collection     'SMART (Bruker, 2004)'
_computing_cell_refinement     'SAINT (Bruker, 2004)'
_computing_data_reduction     'SAINT (Bruker, 2004)'
_computing_structure_solution     'SIR92 (Altomare <i>et al.</i>,  1993)'
_computing_structure_refinement     'SHELXL97 (Sheldrick, 2008)'
_computing_molecular_graphics     'ORTEP-3 for Windows (Farrugia, 1997)'
_computing_publication_material     'WinGX (Farrugia, 1999)'
loop_
    _atom_site_type_symbol
    _atom_site_label
    _atom_site_fract_x
    _atom_site_fract_y
    _atom_site_fract_z
    _atom_site_U_iso_or_equiv
    _atom_site_adp_type
    _atom_site_calc_flag
    _atom_site_refinement_flags
    _atom_site_occupancy
    _atom_site_disorder_assembly
    _atom_site_disorder_group
    Cu Cu 0.48595(5) 0.08560(6) 0.27695(4) 0.03571(17) Uani d . 1 . .
    O O11 0.6674(3) 0.1852(3) 0.2773(2) 0.0441(7) Uani d . 1 . .
    O O12 0.9462(3) 0.1267(4) 0.2534(2) 0.0532(8) Uani d . 1 . .
    O O13 0.3807(3) -0.0884(3) 0.2770(2) 0.0422(6) Uani d . 1 . .
    O O14 0.4427(4) -0.3530(4) 0.2516(2) 0.0509(7) Uani d . 1 . .
    N N11 0.6858(3) -0.1038(4) 0.2513(2) 0.0293(6) Uani d . 1 . .
    N N21 0.3623(4) 0.2984(4) 0.1424(2) 0.0337(7) Uani d . 1 . .
    N N22 0.3694(4) 0.4602(4) 0.1294(2) 0.0350(7) Uani d . 1 . .
    H H22A 0.4223 0.4823 0.1709 0.042 Uiso calc R 1 . .
    N N31 0.3204(3) 0.1863(4) 0.3744(2) 0.0314(7) Uani d . 1 . .
    N N32 0.1637(3) 0.1746(4) 0.3799(2) 0.0331(7) Uani d . 1 . .
    H H32A 0.1283 0.1307 0.3419 0.040 Uiso calc R 1 . .
    C C11 0.8379(4) -0.0898(5) 0.2490(3) 0.0347(8) Uani d . 1 . .
    C C12 0.9861(5) -0.2312(5) 0.2403(3) 0.0443(10) Uani d . 1 . .
    H H12 1.0932 -0.2237 0.2375 0.053 Uiso calc R 1 . .
    C C13 0.9699(5) -0.3839(5) 0.2359(3) 0.0512(11) Uani d . 1 . .
    H H13 1.0683 -0.4808 0.2303 0.061 Uiso calc R 1 . .
    C C14 0.8112(5) -0.3972(5) 0.2396(3) 0.0437(10) Uani d . 1 . .
    H H14 0.8016 -0.5008 0.2365 0.052 Uiso calc R 1 . .
    C C15 0.6684(4) -0.2511(4) 0.2481(2) 0.0328(8) Uani d . 1 . .
    C C16 0.8196(4) 0.0886(5) 0.2600(3) 0.0363(8) Uani d . 1 . .
    C C17 0.4818(5) -0.2331(5) 0.2587(3) 0.0350(8) Uani d . 1 . .
    C C21 0.2857(5) 0.5808(5) 0.0456(3) 0.0375(8) Uani d . 1 . .
    C C22 0.2196(5) 0.4948(5) 0.0004(3) 0.0424(9) Uani d . 1 . .
    H H22 0.1546 0.5431 -0.0597 0.051 Uiso calc R 1 . .
    C C23 0.2699(5) 0.3211(5) 0.0628(3) 0.0377(9) Uani d . 1 . .
    C C24 0.2736(6) 0.7685(5) 0.0153(3) 0.0524(11) Uani d . 1 . .
    H H24A 0.2520 0.8126 0.0731 0.079 Uiso calc R 1 . .
    H H24B 0.1810 0.8414 -0.0340 0.079 Uiso calc R 1 . .
    H H24C 0.3798 0.7723 -0.0126 0.079 Uiso calc R 1 . .
    C C25 0.2362(6) 0.1690(6) 0.0483(3) 0.0555(11) Uani d . 1 . .
    H H25A 0.1908 0.1150 0.1082 0.083 Uiso calc R 1 . .
    H H25B 0.3418 0.0819 0.0341 0.083 Uiso calc R 1 . .
    H H25C 0.1543 0.2128 -0.0069 0.083 Uiso calc R 1 . .
    C C31 0.0715(4) 0.2404(5) 0.4523(3) 0.0344(8) Uani d . 1 . .
    C C32 0.1727(4) 0.2944(5) 0.4958(3) 0.0361(8) Uani d . 1 . .
    H H32 0.1444 0.3447 0.5489 0.043 Uiso calc R 1 . .
    C C33 0.3257(4) 0.2602(4) 0.4457(2) 0.0300(8) Uani d . 1 . .
    C C34 -0.1051(4) 0.2448(6) 0.4742(3) 0.0463(10) Uani d . 1 . .
    H H34A -0.1235 0.1620 0.4466 0.069 Uiso calc R 1 . .
    H H34B -0.1884 0.3630 0.4445 0.069 Uiso calc R 1 . .
    H H34C -0.1174 0.2121 0.5455 0.069 Uiso calc R 1 . .
    C C35 0.4794(5) 0.2936(6) 0.4643(3) 0.0458(10) Uani d . 1 . .
    H H35A 0.5760 0.1819 0.4864 0.069 Uiso calc R 1 . .
    H H35B 0.4554 0.3548 0.5150 0.069 Uiso calc R 1 . .
    H H35C 0.5057 0.3658 0.4033 0.069 Uiso calc R 1 . .
loop_
    _atom_site_aniso_label
    _atom_site_aniso_U_11
    _atom_site_aniso_U_22
    _atom_site_aniso_U_33
    _atom_site_aniso_U_12
    _atom_site_aniso_U_13
    _atom_site_aniso_U_23
    Cu 0.0240(2) 0.0284(3) 0.0603(3) -0.01015(18) 0.00311(19) -0.0211(2)
    O11 0.0298(13) 0.0415(15) 0.0719(19) -0.0164(12) 0.0073(13) -0.0298(14)
    O12 0.0338(15) 0.074(2) 0.070(2) -0.0317(14) 0.0095(13) -0.0341(16)
    O13 0.0317(13) 0.0328(14) 0.0679(18) -0.0128(11) -0.0016(12) -0.0216(13)
    O14 0.0624(18) 0.0405(16) 0.0659(19) -0.0304(14) 0.0011(14) -0.0235(14)
    N11 0.0264(14) 0.0292(15) 0.0309(15) -0.0084(12) 0.0004(12) -0.0099(12)
    N21 0.0346(16) 0.0286(16) 0.0452(18) -0.0157(13) 0.0031(14) -0.0168(13)
    N22 0.0402(17) 0.0316(16) 0.0422(18) -0.0195(14) 0.0032(14) -0.0159(14)
    N31 0.0228(14) 0.0334(16) 0.0435(17) -0.0137(12) 0.0031(12) -0.0154(13)
    N32 0.0275(15) 0.0378(17) 0.0418(18) -0.0177(13) 0.0037(13) -0.0163(14)
    C11 0.0294(18) 0.041(2) 0.0299(19) -0.0110(16) 0.0026(15) -0.0092(16)
    C12 0.0291(19) 0.052(3) 0.044(2) -0.0086(18) 0.0083(17) -0.0135(19)
    C13 0.046(2) 0.040(2) 0.049(2) 0.0004(19) 0.0159(19) -0.0142(19)
    C14 0.054(2) 0.030(2) 0.042(2) -0.0102(18) 0.0095(19) -0.0140(17)
    C15 0.042(2) 0.0288(19) 0.0280(18) -0.0117(16) 0.0020(15) -0.0115(15)
    C16 0.0307(19) 0.045(2) 0.038(2) -0.0175(17) -0.0014(16) -0.0151(17)
    C17 0.044(2) 0.0299(19) 0.033(2) -0.0163(17) -0.0036(16) -0.0080(15)
    C21 0.042(2) 0.033(2) 0.040(2) -0.0161(17) 0.0095(17) -0.0135(17)
    C22 0.051(2) 0.041(2) 0.040(2) -0.0217(19) -0.0025(18) -0.0133(18)
    C23 0.042(2) 0.034(2) 0.042(2) -0.0176(17) 0.0028(17) -0.0149(17)
    C24 0.072(3) 0.034(2) 0.054(3) -0.026(2) 0.004(2) -0.0104(19)
    C25 0.072(3) 0.047(3) 0.063(3) -0.032(2) -0.010(2) -0.022(2)
    C31 0.0277(18) 0.034(2) 0.041(2) -0.0130(16) 0.0045(15) -0.0096(16)
    C32 0.039(2) 0.044(2) 0.033(2) -0.0211(18) 0.0062(16) -0.0168(16)
    C33 0.0290(18) 0.0294(18) 0.0334(19) -0.0135(15) -0.0015(15) -0.0077(15)
    C34 0.032(2) 0.054(3) 0.061(3) -0.0224(19) 0.0146(18) -0.022(2)
    C35 0.038(2) 0.060(3) 0.053(2) -0.028(2) 0.0018(18) -0.025(2)
_geom_special_details
;
All e.s.d.'s (except the e.s.d. in the dihedral angle between two l.s. planes)
are estimated using the full covariance matrix. The cell e.s.d.'s are taken
into account individually in the estimation of e.s.d.'s in distances, angles
and torsion angles; correlations between e.s.d.'s in cell parameters are only
used when they are defined by crystal symmetry. An approximate (isotropic)
treatment of cell e.s.d.'s is used for estimating e.s.d.'s involving l.s.
planes.
;
loop_
    _geom_bond_atom_site_label_1
    _geom_bond_atom_site_label_2
    _geom_bond_site_symmetry_2
    _geom_bond_distance
    _geom_bond_publ_flag
    Cu N11 . 1.917(3) y
    Cu N21 . 2.172(3) y
    Cu N31 . 1.994(3) y
    Cu O11 . 2.025(2) y
    Cu O13 . 2.006(2) y
    O11 C16 . 1.274(4) ?
    O12 C16 . 1.225(4) ?
    O13 C17 . 1.277(4) ?
    O14 C17 . 1.221(4) ?
    N11 C15 . 1.332(4) ?
    N11 C11 . 1.334(4) ?
    N21 C23 . 1.331(4) ?
    N21 N22 . 1.360(4) ?
    N22 C21 . 1.332(5) ?
    N22 H22A . 0.8600 ?
    N31 C33 . 1.335(4) ?
    N31 N32 . 1.362(3) ?
    N32 C31 . 1.343(4) ?
    N32 H32A . 0.8600 ?
    C11 C12 . 1.380(5) ?
    C11 C16 . 1.516(5) ?
    C12 C13 . 1.378(6) ?
    C12 H12 . 0.9300 ?
    C13 C14 . 1.387(6) ?
    C13 H13 . 0.9300 ?
    C14 C15 . 1.377(5) ?
    C14 H14 . 0.9300 ?
    C15 C17 . 1.523(5) ?
    C21 C22 . 1.376(5) ?
    C21 C24 . 1.491(5) ?
    C22 C23 . 1.390(5) ?
    C22 H22 . 0.9300 ?
    C23 C25 . 1.500(5) ?
    C24 H24A . 0.9600 ?
    C24 H24B . 0.9600 ?
    C24 H24C . 0.9600 ?
    C25 H25A . 0.9600 ?
    C25 H25B . 0.9600 ?
    C25 H25C . 0.9600 ?
    C31 C32 . 1.366(5) ?
    C31 C34 . 1.489(5) ?
    C32 C33 . 1.388(5) ?
    C32 H32 . 0.9300 ?
    C33 C35 . 1.492(4) ?
    C34 H34A . 0.9600 ?
    C34 H34B . 0.9600 ?
    C34 H34C . 0.9600 ?
    C35 H35A . 0.9600 ?
    C35 H35B . 0.9600 ?
    C35 H35C . 0.9600 ?
loop_
    _geom_angle_atom_site_label_1
    _geom_angle_atom_site_label_2
    _geom_angle_atom_site_label_3
    _geom_angle_site_symmetry_1
    _geom_angle_site_symmetry_3
    _geom_angle
    _geom_angle_publ_flag
    N11 Cu N31 . . 149.17(12) ?
    N11 Cu O13 . . 80.43(11) ?
    N31 Cu O13 . . 92.70(11) ?
    N11 Cu O11 . . 79.88(11) ?
    N31 Cu O11 . . 102.35(10) ?
    O13 Cu O11 . . 159.96(10) ?
    N11 Cu N21 . . 113.60(11) ?
    N31 Cu N21 . . 97.19(11) ?
    O13 Cu N21 . . 101.01(10) ?
    O11 Cu N21 . . 90.27(11) ?
    C16 O11 Cu . . 115.7(2) ?
    C17 O13 Cu . . 116.0(2) ?
    C15 N11 C11 . . 123.2(3) ?
    C15 N11 Cu . . 117.9(2) ?
    C11 N11 Cu . . 118.4(2) ?
    C23 N21 N22 . . 104.5(3) ?
    C23 N21 Cu . . 137.2(2) ?
    N22 N21 Cu . . 118.3(2) ?
    C21 N22 N21 . . 112.7(3) ?
    C21 N22 H22A . . 123.6 ?
    N21 N22 H22A . . 123.6 ?
    C33 N31 N32 . . 105.7(3) ?
    C33 N31 Cu . . 135.3(2) ?
    N32 N31 Cu . . 118.9(2) ?
    C31 N32 N31 . . 111.4(3) ?
    C31 N32 H32A . . 124.3 ?
    N31 N32 H32A . . 124.3 ?
    N11 C11 C12 . . 119.7(3) ?
    N11 C11 C16 . . 111.7(3) ?
    C12 C11 C16 . . 128.6(3) ?
    C13 C12 C11 . . 117.7(4) ?
    C13 C12 H12 . . 121.1 ?
    C11 C12 H12 . . 121.1 ?
    C12 C13 C14 . . 121.9(3) ?
    C12 C13 H13 . . 119.0 ?
    C14 C13 H13 . . 119.0 ?
    C15 C14 C13 . . 117.4(4) ?
    C15 C14 H14 . . 121.3 ?
    C13 C14 H14 . . 121.3 ?
    N11 C15 C14 . . 120.0(3) ?
    N11 C15 C17 . . 111.8(3) ?
    C14 C15 C17 . . 128.2(3) ?
    O12 C16 O11 . . 126.2(3) ?
    O12 C16 C11 . . 119.7(3) ?
    O11 C16 C11 . . 114.1(3) ?
    O14 C17 O13 . . 126.4(4) ?
    O14 C17 C15 . . 119.8(3) ?
    O13 C17 C15 . . 113.7(3) ?
    N22 C21 C22 . . 106.1(3) ?
    N22 C21 C24 . . 122.8(3) ?
    C22 C21 C24 . . 131.1(4) ?
    C21 C22 C23 . . 105.9(3) ?
    C21 C22 H22 . . 127.0 ?
    C23 C22 H22 . . 127.0 ?
    N21 C23 C22 . . 110.8(3) ?
    N21 C23 C25 . . 120.8(3) ?
    C22 C23 C25 . . 128.4(3) ?
    C21 C24 H24A . . 109.5 ?
    C21 C24 H24B . . 109.5 ?
    H24A C24 H24B . . 109.5 ?
    C21 C24 H24C . . 109.5 ?
    H24A C24 H24C . . 109.5 ?
    H24B C24 H24C . . 109.5 ?
    C23 C25 H25A . . 109.5 ?
    C23 C25 H25B . . 109.5 ?
    H25A C25 H25B . . 109.5 ?
    C23 C25 H25C . . 109.5 ?
    H25A C25 H25C . . 109.5 ?
    H25B C25 H25C . . 109.5 ?
    N32 C31 C32 . . 106.3(3) ?
    N32 C31 C34 . . 122.6(3) ?
    C32 C31 C34 . . 131.1(3) ?
    C31 C32 C33 . . 107.0(3) ?
    C31 C32 H32 . . 126.5 ?
    C33 C32 H32 . . 126.5 ?
    N31 C33 C32 . . 109.5(3) ?
    N31 C33 C35 . . 121.9(3) ?
    C32 C33 C35 . . 128.5(3) ?
    C31 C34 H34A . . 109.5 ?
    C31 C34 H34B . . 109.5 ?
    H34A C34 H34B . . 109.5 ?
    C31 C34 H34C . . 109.5 ?
    H34A C34 H34C . . 109.5 ?
    H34B C34 H34C . . 109.5 ?
    C33 C35 H35A . . 109.5 ?
    C33 C35 H35B . . 109.5 ?
    H35A C35 H35B . . 109.5 ?
    C33 C35 H35C . . 109.5 ?
    H35A C35 H35C . . 109.5 ?
    H35B C35 H35C . . 109.5 ?
loop_
    _geom_hbond_atom_site_label_D
    _geom_hbond_atom_site_label_H
    _geom_hbond_atom_site_label_A
    _geom_hbond_site_symmetry_A
    _geom_hbond_distance_DH
    _geom_hbond_distance_HA
    _geom_hbond_distance_DA
    _geom_hbond_angle_DHA
    _geom_hbond_publ_flag
    N22 H22A O14 1_565 0.86 2.10 2.888(4) 151 y
    N32 H32A O12 1_455 0.86 2.06 2.860(4) 155 y
data_global
_journal_date_recd_electronic     2008-10-12
_journal_date_accepted     2009-02-09
_journal_name_full     'Acta Crystallographica, Section E'
_journal_year     2009
_journal_volume     65
_journal_issue      3
_journal_page_first     m279
_journal_page_last     m279
_journal_paper_category     QM
_journal_coeditor_code     XU2458
_publ_contact_author_name     'Dr Bing-Xin Liu'
_publ_contact_author_address
;
Department of Chemistry
Shanghai University
Shanghai 200444
People's Republic of China
;
_publ_contact_author_email     r5744011@yahoo.com.cn
_publ_section_title
;\
Bis(3,5-dimethyl-1<i>H</i>-pyrazole-\k<i>N</i>^2^)(pyridine-2,6-dicarboxylato-\
\k^3^<i>O</i>^2^,<i>N</i>,<i>O</i>^6^)copper(II)
;
loop_
    _publ_author_name
    _publ_author_address
    'Yuan-Yuan Lin'
;
Department of Chemistry
Shanghai University
Shanghai 200444
People's Republic of China
;
    'Yan-Ping Yu'
;
Department of Chemistry
Shanghai University
Shanghai 200444
People's Republic of China
;
    'Bing-Xin Liu'
;
Department of Chemistry
Shanghai University
Shanghai 200444
People's Republic of China
;
    'Liang-Jun Zhang'
;
Department of Petroleum and Chemical Industry
Guangxi Vocational and Technical Institute of Industry
People's Republic of China
;
