# Supplementary material for: Bis(3,5-dimethyl-1H-pyrazole-κN 2)(pyridine-2,6-dicarboxyl­ato-κ3 O 2,N,O 6)copper(II)
Source: Acta Crystallogr Sect E Struct Rep Online. 2009 Feb 18;65(Pt 3):m279. doi: 10.1107/S1600536809004577 (PMC2968447; doi:10.1107/S1600536809004577)
Supplement: Supplementary file 2 [file e-65-0m279-Isup2.hkl]

#
# h,k,l, Fc-squared, Fo-squared, sigma(Fo-squared) and status flag
#
data_I
_shelx_title ' lyy206'
_shelx_refln_list_code          4
_shelx_F_calc_maximum      155.60
_exptl_crystal_F_000       434.00
_reflns_d_resolution_high  0.8404
 
loop_
 _symmetry_equiv_pos_as_xyz
 'x, y, z'
 '-x, -y, -z'
 
_cell_length_a     8.4572
_cell_length_b     8.5083
_cell_length_c    13.9420
_cell_angle_alpha  72.986
_cell_angle_beta   85.500
_cell_angle_gamma  66.760
 
_shelx_F_squared_multiplier     1.000
 
loop_
 _refln_index_h
 _refln_index_k
 _refln_index_l
 _refln_F_squared_calc
 _refln_F_squared_meas
 _refln_F_squared_sigma
 _refln_observed_status
   1   0   0     4447.00     4426.24     42.62 o
   2   0   0      111.11      108.23      6.41 o
   3   0   0      471.53      369.98      7.76 o
   4   0   0      610.27      553.90     10.92 o
   5   0   0     1085.29     1078.67     17.47 o
   6   0   0     2078.03     2108.49     53.95 o
   7   0   0      522.23      524.97     18.89 o
   8   0   0       28.00       47.28     11.88 o
   9   0   0      142.50      120.09     17.54 o
  -8   1   0        6.58        2.05      7.12 o
  -7   1   0       12.61        5.37      6.32 o
  -6   1   0      466.55      491.04     13.33 o
  -5   1   0     1027.70     1036.84     18.26 o
  -4   1   0      243.69      236.75      7.74 o
  -3   1   0     1337.21     1296.53     17.43 o
  -2   1   0     1022.16     1060.79     13.82 o
  -1   1   0      219.67      227.38      4.74 o
   0   1   0     2509.90     2570.41     35.59 o
   1   1   0     6802.95     6959.62     91.85 o
   2   1   0     1531.21     1512.93     27.76 o
   3   1   0      365.36      310.42      6.47 o
   4   1   0      325.51      280.94      6.64 o
   5   1   0      466.09      453.66      9.81 o
   6   1   0      994.75      969.53     23.53 o
   7   1   0     1225.80     1232.10     50.79 o
   8   1   0      117.65      129.83     17.03 o
   9   1   0      280.17      257.70     22.88 o
  -8   2   0        0.09        0.39      6.78 o
  -7   2   0       22.43       22.81      9.05 o
  -6   2   0      532.75      512.07     19.20 o
  -5   2   0      192.32      202.19      8.62 o
  -4   2   0        1.78        3.59      2.27 o
  -3   2   0     1030.27     1160.04     18.53 o
  -2   2   0      103.97       94.40      7.44 o
  -1   2   0      515.53      438.62     15.37 o
   0   2   0     3218.19     3512.73     52.23 o
   1   2   0      132.09      115.51      5.81 o
   2   2   0      440.76      471.78      8.38 o
   3   2   0      527.68      498.70     16.66 o
   4   2   0     1222.07     1245.20     31.01 o
   5   2   0        3.72        6.20      4.32 o
   6   2   0     1225.07     1185.12     26.33 o
   7   2   0      473.21      489.30     18.33 o
   8   2   0      342.42      342.54     16.35 o
   9   2   0      207.48      222.53     22.57 o
  -7   3   0       78.68       83.26     15.27 o
  -6   3   0      305.33      337.71     15.83 o
  -5   3   0      139.43      146.16      8.71 o
  -4   3   0      113.44      136.12      7.81 o
  -3   3   0       35.78       39.45      4.37 o
  -2   3   0      352.47      367.82     17.86 o
  -1   3   0      263.98      248.00     13.47 o
   0   3   0     1156.41     1259.42     29.83 o
   1   3   0       50.97       42.45      5.56 o
   2   3   0      308.74      296.25      8.32 o
   3   3   0      196.11      197.27      6.46 o
   4   3   0      754.54      802.78     25.47 o
   5   3   0       65.43       50.37      8.66 o
   6   3   0      276.48      296.61     18.30 o
   7   3   0        0.04       10.28      3.98 o
   8   3   0      331.89      327.09     16.34 o
   9   3   0      177.53      216.64     15.10 o
  -6   4   0      354.85      351.97     17.60 o
  -5   4   0       81.68       97.19     14.93 o
  -4   4   0       99.68      101.31     14.12 o
  -3   4   0      290.34      282.76     18.66 o
  -2   4   0      533.57      581.08     25.10 o
  -1   4   0      458.53      458.72     21.03 o
   0   4   0      416.50      366.16     17.76 o
   1   4   0       48.10       29.64      6.05 o
   2   4   0       79.13       56.08      6.95 o
   3   4   0      836.94      973.05     18.03 o
   4   4   0      619.96      678.18     21.22 o
   5   4   0       59.01       49.96      9.20 o
   6   4   0      176.00      163.76     14.61 o
   7   4   0      150.61      131.76     15.03 o
   8   4   0      156.72      167.10     18.13 o
   9   4   0        4.25       10.27      5.77 o
  10   4   0       68.93       76.04     17.49 o
  -5   5   0       81.86       94.72     16.37 o
  -4   5   0       49.81       58.47     12.66 o
  -3   5   0      896.19      991.32     37.69 o
  -2   5   0      748.81      722.03     30.69 o
  -1   5   0      918.55      912.68     33.52 o
   0   5   0     1137.81     1194.12     37.15 o
   1   5   0     1312.91     1308.97     36.74 o
   2   5   0      121.92      101.55     10.51 o
   3   5   0       99.10      113.48      7.21 o
   4   5   0      266.66      280.87     10.33 o
   5   5   0       66.62       57.28     10.34 o
   6   5   0      509.15      471.43     24.27 o
   7   5   0       66.25      100.12     14.15 o
   8   5   0       20.72       10.86      7.73 o
   9   5   0      156.12      201.28     21.56 o
  -4   6   0       86.50       79.92     15.49 o
  -3   6   0      135.11      167.44     19.64 o
  -2   6   0       93.83       96.55     14.81 o
  -1   6   0       93.79      128.71     15.81 o
   0   6   0     1201.05     1223.66     41.10 o
   1   6   0     1098.12     1191.82     39.08 o
   2   6   0     2163.56     2256.48     53.50 o
   3   6   0      363.11      385.76     36.85 o
   4   6   0      543.52      562.46     16.53 o
   5   6   0      417.19      386.12     22.52 o
   6   6   0      942.62      887.89     36.08 o
   7   6   0      281.75      326.35     22.66 o
   8   6   0      365.55      355.55     24.81 o
   9   6   0      346.20      313.98     25.05 o
  -3   7   0       65.00       50.77     13.37 o
  -2   7   0      176.24      136.93     18.47 o
  -1   7   0      251.40      239.34     20.59 o
   0   7   0      442.83      401.34     24.74 o
   1   7   0      168.74      206.23     17.49 o
   2   7   0      453.02      393.14     22.57 o
   3   7   0      534.86      505.86     18.55 o
   4   7   0      212.97      235.92     19.81 o
   5   7   0      189.16      187.89     17.56 o
   6   7   0      298.30      332.47     23.59 o
   7   7   0      527.37      579.35     31.88 o
   8   7   0      275.79      277.24     23.44 o
   9   7   0        6.78        2.95      7.10 o
  -1   8   0      118.39       97.33     17.15 o
   0   8   0       15.39        4.93      6.29 o
   1   8   0       55.00       57.13     12.49 o
   2   8   0        1.87       -2.88      5.03 o
   3   8   0       49.38       42.28      8.00 o
   4   8   0       11.42       13.42      9.56 o
   5   8   0       79.38       98.77     16.54 o
   7   8   0       39.11       28.66     10.42 o
   8   8   0      151.52      122.63     19.47 o
   1   9   0        7.48        1.68      6.59 o
   2   9   0       49.38       42.32     11.12 o
   3   9   0       24.28       12.86      6.32 o
   4   9   0       56.28       41.71     14.00 o
   5   9   0        6.71        2.20      9.42 o
   6   9   0      220.77      181.86     23.83 o
   7   9   0      102.19      121.63     20.32 o
  -6  -9   1       49.18       22.20     12.15 o
  -5  -9   1      179.21      163.93     23.44 o
  -4  -9   1      169.49      173.81     23.35 o
  -3  -9   1      190.61      201.62     24.35 o
  -2  -9   1      244.97      226.93     17.26 o
  -1  -9   1      111.74      162.66     21.56 o
  -8  -8   1       33.97       31.13     11.61 o
  -7  -8   1       93.94       80.72     15.95 o
  -6  -8   1       19.15       19.00      8.66 o
  -5  -8   1       73.56       59.08     14.30 o
  -4  -8   1      207.45      180.13     20.95 o
  -3  -8   1       57.14       55.29      8.90 o
  -2  -8   1       64.89       70.38     13.20 o
  -1  -8   1       11.02       23.83      9.15 o
   0  -8   1       46.19       44.67     12.20 o
   1  -8   1       70.22      103.82     17.81 o
  -9  -7   1       11.55       -1.12      6.73 o
  -8  -7   1       57.41       57.84     13.54 o
  -7  -7   1        2.04        1.10      5.93 o
  -6  -7   1       99.18       79.06     14.25 o
  -5  -7   1      219.34      185.01     19.30 o
  -4  -7   1      205.03      212.40     18.98 o
  -3  -7   1      284.99      295.25     14.11 o
  -2  -7   1        0.69       -0.24      4.54 o
  -1  -7   1       11.83        7.12      5.90 o
   0  -7   1      111.63       85.16     14.17 o
   1  -7   1       30.46       64.84     13.64 o
   2  -7   1      269.65      231.65     23.42 o
   3  -7   1      245.32      238.70     24.76 o
  -9  -6   1       13.67        9.00      8.39 o
  -8  -6   1      203.38      178.59     20.93 o
  -7  -6   1      125.78      132.58     17.34 o
  -6  -6   1       53.42       44.67     10.37 o
  -5  -6   1      435.46      460.40     25.13 o
  -4  -6   1       45.71       55.72     10.90 o
  -3  -6   1       96.96       78.37      7.81 o
  -2  -6   1       20.84       16.88      6.64 o
  -1  -6   1      134.63      123.29     13.88 o
   0  -6   1       11.30       13.12      6.39 o
   1  -6   1      115.35      110.24     14.93 o
   2  -6   1       74.19       56.94     11.90 o
   3  -6   1       36.29       56.42     13.08 o
   4  -6   1       40.16       28.69     11.39 o
  -9  -5   1      466.43      461.64     30.35 o
  -8  -5   1      435.83      401.44     26.27 o
  -7  -5   1       10.77       13.37      6.98 o
  -6  -5   1        2.39        4.46      4.46 o
  -5  -5   1       37.43       35.10      8.49 o
  -4  -5   1     1111.06     1067.55     20.51 o
  -3  -5   1     2586.89     2575.62     37.21 o
  -2  -5   1     1501.95     1469.00     36.98 o
  -1  -5   1      294.31      223.38     14.98 o
   0  -5   1       29.54       36.81      8.64 o
   1  -5   1      432.29      429.13     22.86 o
   2  -5   1       47.59       45.52     10.71 o
   3  -5   1        8.31        8.07      6.81 o
   4  -5   1        5.38        1.49      7.20 o
   5  -5   1       21.20       24.59     10.78 o
  -9  -4   1      264.14      256.96     16.65 o
  -8  -4   1      389.20      394.12     25.69 o
  -7  -4   1      126.95      149.27     16.71 o
  -6  -4   1      964.65     1000.86     35.74 o
  -5  -4   1      179.04      167.13     13.76 o
  -4  -4   1     2346.34     2351.09     29.65 o
  -3  -4   1     1457.06     1400.49     22.62 o
  -2  -4   1     3148.80     3090.76     39.64 o
  -1  -4   1      778.83      838.18     25.79 o
   0  -4   1      140.27      109.70     10.93 o
   1  -4   1      565.06      488.58     21.88 o
   2  -4   1      153.17      140.22     14.15 o
   3  -4   1      831.99      804.93     31.42 o
   4  -4   1      688.90      782.85     32.79 o
   5  -4   1       17.31       19.88      8.68 o
   6  -4   1        5.60       12.34     10.12 o
  -9  -3   1       79.32      102.09     17.45 o
  -8  -3   1      107.38      125.53     19.41 o
  -7  -3   1      330.74      353.09     21.76 o
  -6  -3   1      266.40      247.41     17.20 o
  -5  -3   1      760.52      717.47     26.88 o
  -4  -3   1     1852.43     1896.93     43.64 o
  -3  -3   1      507.84      518.20     28.64 o
  -2  -3   1     2760.93     2803.10     33.47 o
  -1  -3   1     1352.76     1325.73     29.20 o
   1  -3   1      487.04      511.09     20.05 o
   2  -3   1     2742.11     2912.72     57.91 o
   3  -3   1      807.63      741.40     19.23 o
   4  -3   1      549.68      547.22     17.76 o
   5  -3   1      657.47      711.93     26.41 o
   6  -3   1      364.38      372.83     16.98 o
   7  -3   1       55.15       37.86     11.56 o
  -9  -2   1       10.95       11.65      5.88 o
  -8  -2   1      172.29      128.56     11.62 o
  -7  -2   1      293.75      289.87     14.16 o
  -6  -2   1      807.27      878.93     22.69 o
  -5  -2   1      914.95      972.20     31.01 o
  -4  -2   1     1470.47     1468.73     35.62 o
  -3  -2   1     1701.54     1590.55     34.76 o
  -2  -2   1      516.86      529.99      9.24 o
  -1  -2   1      102.06       92.16      4.21 o
   0  -2   1    12134.06    11602.11    144.32 o
   1  -2   1        4.74        8.39      3.37 o
   2  -2   1     3767.61     3957.86     46.49 o
   3  -2   1     2499.33     2584.15     29.37 o
   4  -2   1      300.22      293.07      9.49 o
   5  -2   1      464.69      434.98     12.50 o
   6  -2   1      393.20      413.40     27.93 o
   7  -2   1      250.64      217.50     21.44 o
   8  -2   1        4.66       14.91      8.81 o
  -9  -1   1       10.93        8.37      8.10 o
  -8  -1   1       69.10       68.25     10.38 o
  -7  -1   1       22.88       35.54      6.18 o
  -6  -1   1       31.30       37.63      5.66 o
  -5  -1   1       73.08       85.53      4.45 o
  -4  -1   1      238.57      225.44     16.20 o
  -3  -1   1      363.68      359.41     14.56 o
  -2  -1   1       79.08       90.97      6.37 o
  -1  -1   1       26.53       32.10      3.24 o
   0  -1   1      309.73      292.49      8.95 o
   1  -1   1       48.50       41.47      3.04 o
   2  -1   1       27.08       28.09      4.28 o
   3  -1   1      371.79      369.20      8.65 o
   4  -1   1      335.34      292.08      8.58 o
   5  -1   1      635.90      632.81     14.01 o
   6  -1   1      310.14      315.19     16.72 o
   7  -1   1      611.01      626.43     31.52 o
   8  -1   1       60.86       68.04     14.08 o
  -9   0   1      157.63      129.46     18.13 o
  -8   0   1       73.06       83.61     10.01 o
  -7   0   1        1.93        5.90      3.83 o
  -6   0   1     1161.32     1209.34     27.34 o
  -5   0   1      995.62      942.62     15.97 o
  -4   0   1      339.10      294.16      7.78 o
  -3   0   1     3112.94     3326.32     30.79 o
  -2   0   1    11618.44    11369.35    140.79 o
  -1   0   1       90.33       93.72      5.64 o
   1   0   1       25.19       23.00      1.92 o
   2   0   1       42.11       47.48      2.71 o
   3   0   1        0.55       -1.16      1.31 o
   4   0   1     1877.15     1939.79     40.50 o
   5   0   1        0.51        5.36      2.08 o
   6   0   1        5.35        1.06      3.12 o
   7   0   1       55.12       52.86     11.25 o
   8   0   1      364.60      366.48     24.96 o
   9   0   1      149.71      138.85     19.15 o
  -8   1   1      176.59      158.30     18.56 o
  -7   1   1       79.16       90.67      9.69 o
  -6   1   1      199.31      212.45      8.92 o
  -5   1   1     1136.67     1213.19     25.52 o
  -4   1   1      535.07      559.10     12.05 o
  -3   1   1      258.07      221.96      6.67 o
  -2   1   1       53.23       71.13      4.45 o
  -1   1   1        5.91       15.87      1.47 o
   0   1   1     4203.23     4098.12     38.16 o
   2   1   1      158.22      200.41      4.56 o
   3   1   1        6.58        1.19      1.11 o
   4   1   1      284.22      321.95      7.48 o
   5   1   1      165.58      135.22      5.56 o
   6   1   1      210.04      234.43     11.40 o
   7   1   1      900.60      889.12     24.32 o
   8   1   1       29.37       28.96      9.86 o
   9   1   1       13.15       15.76      9.49 o
  -7   2   1       88.45       98.09     15.30 o
  -6   2   1      198.48      191.45      9.10 o
  -5   2   1      379.60      419.43     12.16 o
  -4   2   1     1638.67     1603.05     23.28 o
  -3   2   1     1719.94     1644.18     21.75 o
  -2   2   1     3345.66     3463.73     32.97 o
  -1   2   1      328.29      346.34      9.17 o
   0   2   1      840.30      863.20     19.34 o
   1   2   1     1405.56     1374.44     35.26 o
   2   2   1      943.65     1005.98     13.42 o
   3   2   1     1089.31     1048.25     15.45 o
   4   2   1     4361.86     4614.53     62.11 o
   5   2   1      194.56      167.02      5.83 o
   6   2   1      277.25      268.79     14.70 o
   7   2   1      196.41      195.41     26.16 o
   8   2   1        3.95       10.68      8.00 o
   9   2   1       32.29       27.15     11.08 o
  -6   3   1       81.75       77.89      9.70 o
  -5   3   1      218.62      221.87      9.59 o
  -4   3   1      982.61      980.45     18.88 o
  -3   3   1     2354.91     2353.48     34.97 o
  -2   3   1     3734.21     3750.80     47.12 o
  -1   3   1     2245.73     2048.59     41.28 o
   0   3   1     1068.73     1021.13     25.49 o
   1   3   1      351.17      300.96     11.83 o
   2   3   1     1396.31     1360.32     25.54 o
   3   3   1     3468.62     3567.48     30.20 o
   4   3   1     5648.02     6031.13     94.58 o
   5   3   1      349.14      327.11     16.64 o
   6   3   1      750.27      752.53     27.52 o
   7   3   1      319.74      341.37     15.02 o
   8   3   1      299.78      293.62     15.49 o
   9   3   1      155.73      162.57     20.52 o
  10   3   1      100.20      100.85     19.10 o
  -6   4   1        2.72       -0.34      7.46 o
  -5   4   1      122.38      136.49     11.54 o
  -4   4   1       87.17       88.45      9.05 o
  -3   4   1      270.39      282.76     18.71 o
  -2   4   1      494.35      502.80     22.81 o
  -1   4   1      523.61      569.76     22.59 o
   0   4   1      193.34      202.11     12.47 o
   1   4   1      102.04      166.76     10.64 o
   2   4   1     3309.66     3535.66     57.42 o
   3   4   1     2749.02     2818.39     35.41 o
   4   4   1     5388.79     5803.05     59.78 o
   5   4   1     1675.75     1712.87     43.25 o
   6   4   1      512.31      513.90     23.83 o
   7   4   1      245.74      255.78     17.98 o
   8   4   1      677.84      669.87     22.78 o
   9   4   1      390.90      339.18     26.30 o
  10   4   1      150.16      117.05     19.61 o
  -5   5   1       76.01       60.06     13.32 o
  -4   5   1        0.18       -0.20      5.98 o
  -3   5   1        0.17        6.76      6.25 o
  -2   5   1       58.13       81.09     12.56 o
  -1   5   1        7.72        2.42      4.56 o
   0   5   1        4.94       -0.54      3.83 o
   1   5   1      546.33      554.93     22.35 o
   2   5   1     1271.32     1226.61     32.23 o
   3   5   1      173.22      164.86     10.59 o
   4   5   1        6.31       10.99      3.01 o
   5   5   1      329.94      350.45     20.17 o
   6   5   1        1.53        4.83      4.29 o
   7   5   1      107.45      116.61     14.44 o
   8   5   1      308.83      292.37     21.32 o
   9   5   1      143.51      107.97     28.18 o
  -4   6   1       31.07       37.88     12.25 o
  -3   6   1      134.21      152.93     18.56 o
  -2   6   1      689.36      676.85     32.69 o
  -1   6   1        1.90       -1.27      4.24 o
   0   6   1      483.31      587.45     27.64 o
   1   6   1       33.90       63.40     11.03 o
   2   6   1        0.09        3.39      4.88 o
   3   6   1        1.19        3.15      3.93 o
   4   6   1      234.22      249.78     11.17 o
   5   6   1      223.07      210.35     16.76 o
   6   6   1       99.42       91.36     13.66 o
   7   6   1      408.51      435.54     25.35 o
   8   6   1       26.08       32.40     10.12 o
   9   6   1      119.07      100.51     16.61 o
  -3   7   1      330.56      347.23     26.69 o
  -2   7   1      237.31      244.31     23.49 o
  -1   7   1        6.31        7.37      6.37 o
   0   7   1       56.99       62.84     12.32 o
   1   7   1      256.13      234.14     18.69 o
   2   7   1      629.07      642.43     28.98 o
   3   7   1       15.45       16.15      7.42 o
   4   7   1        1.39        1.80      3.57 o
   5   7   1       29.77       31.74      9.59 o
   7   7   1        1.04        3.83      5.71 o
   8   7   1        0.16        6.32      7.03 o
   9   7   1       11.54       15.44      8.10 o
  -2   8   1      128.83      148.08     21.00 o
  -1   8   1      267.84      240.26     24.03 o
   0   8   1       37.69       35.64     10.76 o
   1   8   1        1.97        4.66      5.83 o
   2   8   1       93.63      105.63     15.47 o
   3   8   1      468.50      499.92     26.96 o
   4   8   1      459.81      463.67     29.83 o
   5   8   1      183.13      254.41     22.27 o
   6   8   1      316.85      319.57     25.10 o
   7   8   1       27.46       21.88      9.71 o
   8   8   1       69.43       68.91     14.78 o
   0   9   1      261.71      231.77     25.10 o
   1   9   1      296.53      338.67     25.91 o
   2   9   1      128.33      126.83     18.49 o
   3   9   1      180.56      183.13     20.00 o
   4   9   1      441.19      512.51     35.10 o
   5   9   1      398.46      470.30     33.08 o
   6   9   1      554.81      704.66     40.37 o
   7   9   1       34.14       23.88     11.88 o
  -5  -9   2      181.93      193.23     24.57 o
  -4  -9   2       31.33       30.74     12.73 o
  -3  -9   2       24.43        8.39     10.68 o
  -2  -9   2        0.23        0.99      5.87 o
  -7  -8   2      202.54      247.58     23.27 o
  -6  -8   2       49.92       64.69     15.34 o
  -5  -8   2      116.91       94.16     17.22 o
  -4  -8   2        0.78       -0.41      6.95 o
  -3  -8   2       51.42       26.34      6.83 o
  -2  -8   2      108.21      109.28     29.93 o
  -1  -8   2       74.63       45.30     11.64 o
   0  -8   2        4.07       -1.39      6.07 o
   1  -8   2        8.50        2.83      7.51 o
  -8  -7   2      180.16      154.27     20.98 o
  -7  -7   2      269.68      233.55     21.44 o
  -6  -7   2      616.62      577.40     31.74 o
  -5  -7   2      194.31      181.03     19.78 o
  -4  -7   2      285.71      256.73     20.91 o
  -3  -7   2       56.52       54.00      7.82 o
  -2  -7   2      260.08      250.28     13.52 o
  -1  -7   2      845.19      761.23     33.59 o
   0  -7   2      722.39      727.42     34.45 o
   1  -7   2      105.56      104.60     16.44 o
   2  -7   2      207.46      207.84     22.69 o
   3  -7   2      137.24      134.39     21.10 o
  -9  -6   2       36.68       35.30     12.47 o
  -8  -6   2      121.20      135.71     19.39 o
  -7  -6   2      133.36      122.19     17.47 o
  -6  -6   2      843.57      818.12     35.91 o
  -5  -6   2        4.97        3.61      5.51 o
  -4  -6   2      887.21      953.81     36.74 o
  -3  -6   2     1182.90     1132.46     28.19 o
  -2  -6   2      537.89      492.95     16.93 o
  -1  -6   2      160.32      183.35     15.34 o
   0  -6   2      363.63      372.36     22.91 o
   1  -6   2      306.24      281.56     20.98 o
   2  -6   2      134.10      148.37     18.00 o
   3  -6   2      445.94      410.95     27.27 o
   4  -6   2      216.63      213.84     23.30 o
  -9  -5   2       40.41       24.86     10.20 o
  -8  -5   2        3.16       14.91      8.73 o
  -7  -5   2       27.07       32.71     10.00 o
  -6  -5   2        7.39       -3.27      3.34 o
  -5  -5   2       65.62       61.35     10.49 o
  -4  -5   2       36.01       29.20      7.66 o
  -3  -5   2       98.09       96.06     11.38 o
  -2  -5   2       83.71       67.16      6.72 o
  -1  -5   2      352.51      391.58     20.00 o
   0  -5   2      427.82      438.37     22.57 o
   1  -5   2      525.79      538.73     26.03 o
   2  -5   2      206.31      220.06     18.10 o
   3  -5   2       88.79       92.82     15.00 o
   4  -5   2       11.80       10.68      9.25 o
   5  -5   2      172.84      195.69     21.59 o
  -9  -4   2       28.87       23.78      7.34 o
  -8  -4   2      636.80      590.76     32.05 o
  -7  -4   2       25.86       30.15      9.27 o
  -6  -4   2        0.07        3.24      4.56 o
  -5  -4   2       93.29      112.75     13.25 o
  -4  -4   2       53.04       39.81      3.81 o
  -3  -4   2       87.09      102.69      6.17 o
  -2  -4   2      261.67      239.29     17.28 o
  -1  -4   2       15.97       14.44      4.93 o
   0  -4   2     3107.92     3166.03     61.69 o
   1  -4   2       14.90        8.98      4.98 o
   2  -4   2        3.61        0.56      4.20 o
   3  -4   2       74.80      116.68     14.59 o
   4  -4   2        4.55        3.78      6.68 o
   5  -4   2       28.93       43.18     11.08 o
   6  -4   2       91.76      102.95     16.37 o
  -9  -3   2       54.90       67.46      9.97 o
  -8  -3   2      242.23      256.99     14.91 o
  -7  -3   2      750.15      671.46     31.40 o
  -6  -3   2      333.22      340.57     20.78 o
  -5  -3   2       10.87       13.42      5.78 o
  -4  -3   2      970.85     1001.18     31.08 o
  -3  -3   2      530.79      484.39     10.45 o
  -2  -3   2        1.07        4.10      1.88 o
  -1  -3   2      875.72      929.57     35.92 o
   0  -3   2       58.02       62.79      8.03 o
   1  -3   2       87.02      119.22     11.20 o
   2  -3   2       90.80      103.95     11.54 o
   3  -3   2      369.33      352.30     18.38 o
   4  -3   2       50.47       59.87      7.67 o
   5  -3   2       33.79       36.94      6.95 o
   6  -3   2      256.92      253.42     14.55 o
   7  -3   2      180.18      178.93     14.63 o
  -9  -2   2      318.31      342.01     36.20 o
  -8  -2   2      203.91      199.85     12.90 o
  -7  -2   2      795.86      777.68     24.74 o
  -6  -2   2     2350.37     2411.95     59.79 o
  -5  -2   2     1004.81      857.86     30.27 o
  -4  -2   2      475.24      423.20     18.74 o
  -3  -2   2     2419.26     2373.85     26.08 o
  -2  -2   2      572.69      522.80     12.08 o
  -1  -2   2      345.35      315.07      8.02 o
   0  -2   2     5424.42     5296.61     75.50 o
   1  -2   2      397.67      388.75     15.78 o
   2  -2   2        4.16       -0.43      2.38 o
   3  -2   2      548.23      553.25     15.48 o
   4  -2   2       31.95       46.45      4.67 o
   5  -2   2      203.12      182.10     10.69 o
   6  -2   2       44.75       37.22      6.61 o
   7  -2   2        3.98        2.85      6.05 o
   8  -2   2        2.56        4.93      8.71 o
  -9  -1   2      157.58      186.16     14.69 o
  -8  -1   2        3.14       10.58      5.12 o
  -7  -1   2      207.88      212.42     35.18 o
  -6  -1   2     2072.69     2102.40     37.32 o
  -5  -1   2     2056.76     1972.56     39.67 o
  -4  -1   2      610.95      537.41     11.76 o
  -3  -1   2      268.56      244.56     12.71 o
  -2  -1   2        3.97       15.98      1.72 o
  -1  -1   2       48.36       38.85      2.49 o
   0  -1   2    13944.93    13919.23    120.52 o
   1  -1   2     4154.89     4014.65     42.01 o
   2  -1   2     1826.55     1714.90     25.44 o
   3  -1   2     2262.89     2135.50     24.10 o
   4  -1   2      756.37      706.67     18.67 o
   5  -1   2     1010.38      956.10     17.61 o
   6  -1   2      635.00      615.81     18.94 o
   7  -1   2      169.30      142.42     17.52 o
   8  -1   2        9.04        4.59      7.64 o
  -8   0   2       17.52       18.98      5.99 o
  -7   0   2       13.70       20.94      5.24 o
  -6   0   2      960.96      969.76     44.96 o
  -5   0   2       94.06       89.13      5.42 o
  -4   0   2      192.78      192.31      8.33 o
  -3   0   2        2.47        5.25      1.43 o
  -2   0   2    10985.78    10473.14     93.85 o
  -1   0   2     4755.76     4963.65     84.25 o
   0   0   2     8584.69     9006.44     88.44 o
   1   0   2     2217.39     2213.03     90.52 o
   2   0   2     4338.48     4644.48     38.06 o
   3   0   2      435.02      353.08      7.66 o
   4   0   2      695.41      635.07     25.25 o
   5   0   2      185.38      174.65      8.76 o
   6   0   2     2103.89     2130.88     38.95 o
   7   0   2      852.01      837.37     35.66 o
   8   0   2       80.80       85.87     15.30 o
   9   0   2       61.83       42.98     12.51 o
  -8   1   2       86.52       68.33     13.69 o
  -7   1   2       88.68      105.67     10.32 o
  -6   1   2        1.47        4.23      3.23 o
  -5   1   2      166.95      187.04      8.36 o
  -4   1   2      318.25      355.19     13.13 o
  -3   1   2      250.35      255.37      7.00 o
  -2   1   2       14.35       21.99      2.16 o
  -1   1   2     1111.20     1171.97     19.95 o
   0   1   2     2940.88     3115.13     40.45 o
   1   1   2     4244.78     4225.81     54.30 o
   2   1   2      598.01      574.85      7.83 o
   3   1   2      278.19      252.87      5.83 o
   4   1   2      218.09      214.24      6.36 o
   5   1   2       22.64       17.09      2.73 o
   6   1   2      554.02      571.61     28.88 o
   7   1   2      326.79      371.04     23.74 o
   8   1   2      274.54      275.76     22.47 o
   9   1   2      399.49      452.98     29.86 o
  -7   2   2        6.28        8.15      5.98 o
  -6   2   2      819.23      804.69     18.14 o
  -5   2   2       59.92       53.17      7.98 o
  -4   2   2      272.56      296.78      9.31 o
  -3   2   2      496.79      553.77     17.45 o
  -2   2   2       41.42       47.02      3.29 o
  -1   2   2       61.19       60.94      3.33 o
   0   2   2      193.27      210.53      5.15 o
   1   2   2      977.86     1043.90     20.05 o
   2   2   2      278.73      316.81      9.37 o
   3   2   2     1233.20     1330.26     17.43 o
   4   2   2     1582.41     1763.16     19.66 o
   5   2   2      621.90      591.40     10.99 o
   6   2   2      580.38      565.16     17.23 o
   7   2   2       75.69       77.63      8.95 o
   8   2   2      196.14      219.19     21.52 o
   9   2   2      378.38      440.40     29.93 o
  -6   3   2      506.37      509.54     31.07 o
  -5   3   2      580.91      600.84     15.57 o
  -4   3   2      418.92      426.76     20.07 o
  -3   3   2       62.36       71.02      5.19 o
  -2   3   2      272.62      225.79     19.65 o
  -1   3   2      168.22      158.72      7.67 o
   0   3   2       77.06       48.23      6.07 o
   1   3   2      189.50      179.37      6.43 o
   2   3   2      294.57      358.14     11.69 o
   3   3   2      132.15      124.59      5.25 o
   4   3   2        8.77       21.31      6.06 o
   5   3   2       14.66       21.81      3.24 o
   6   3   2        0.47        4.01      2.78 o
   7   3   2      209.71      213.01     15.41 o
   8   3   2      147.13      138.37     17.95 o
   9   3   2        0.15       18.20      9.81 o
  -6   4   2      189.94      226.51     23.93 o
  -5   4   2      196.89      206.35     12.77 o
  -4   4   2      132.56      126.87     10.48 o
  -3   4   2      788.89      775.70     21.20 o
  -2   4   2     1041.21      968.30     31.03 o
  -1   4   2      116.96      126.75     10.61 o
   0   4   2     2705.71     2837.44     53.81 o
   1   4   2      849.12      918.58     25.52 o
   2   4   2     1837.93     1938.71     26.47 o
   3   4   2     2422.67     2530.39     30.31 o
   4   4   2     1377.83     1456.06     17.35 o
   5   4   2       54.56       54.94      8.66 o
   6   4   2        9.94       23.57      6.81 o
   7   4   2       87.63       88.85     12.59 o
   8   4   2      111.78      123.07     11.11 o
   9   4   2       43.41       31.59     11.42 o
  10   4   2       61.15       65.94     16.56 o
  -6   5   2       54.01       42.45     13.00 o
  -5   5   2      298.10      293.08     22.35 o
  -4   5   2      145.87      146.39     17.66 o
  -3   5   2      312.47      338.65     21.96 o
  -2   5   2      584.78      598.01     27.35 o
  -1   5   2     1759.07     1756.10     45.67 o
   0   5   2      987.38     1005.81     31.74 o
   1   5   2       48.73       53.64      8.32 o
   2   5   2      343.37      288.39     15.15 o
   3   5   2      403.45      422.69     16.98 o
   4   5   2     1115.41     1138.30     21.50 o
   5   5   2     1001.62     1037.11     33.88 o
   6   5   2        4.92       13.32      6.17 o
   7   5   2      109.48       92.02     12.81 o
   8   5   2      153.80      183.52     16.22 o
   9   5   2      153.35      121.09     19.08 o
  10   5   2       94.08       82.67     17.32 o
  -5   6   2        3.94       12.64      9.73 o
  -4   6   2      120.84      101.60     16.69 o
  -3   6   2      103.27      110.29     16.93 o
  -2   6   2        0.04        0.00      5.46 o
  -1   6   2      598.36      613.45     28.71 o
   0   6   2     2209.37     2173.32     54.60 o
   1   6   2      763.49      769.55     29.30 o
   2   6   2     1097.36     1030.82     32.64 o
   3   6   2      857.37      868.62     28.49 o
   4   6   2      360.04      347.60     22.02 o
   5   6   2       44.43       51.45      9.98 o
   6   6   2     1458.94     1528.52     46.69 o
   7   6   2      429.64      467.52     25.64 o
   8   6   2      958.88      957.34     38.86 o
   9   6   2      357.16      311.28     23.00 o
  -3   7   2      137.06      131.00     19.81 o
  -2   7   2       36.96       35.18     11.29 o
  -1   7   2        0.65        4.12      5.64 o
   0   7   2      352.84      332.57     22.57 o
   1   7   2     1401.87     1401.91     45.18 o
   2   7   2      690.89      692.64     29.27 o
   3   7   2      354.06      433.32     22.17 o
   4   7   2      119.52      141.47     11.16 o
   5   7   2      211.32      266.17     20.47 o
   6   7   2     1380.18     1475.05     49.16 o
   7   7   2       77.11      105.02     15.69 o
   8   7   2      102.00      129.17     17.69 o
   9   7   2      211.98      203.09     22.15 o
  -2   8   2        0.94       11.56      8.44 o
  -1   8   2       13.10       12.66      8.32 o
   0   8   2        1.66        3.22      5.83 o
   1   8   2        1.27       -2.61      4.73 o
   2   8   2       45.29       38.79     10.32 o
   3   8   2        2.90        2.49      5.83 o
   4   8   2       15.98        7.59      6.90 o
   5   8   2       19.96       30.66     10.22 o
   6   8   2      280.18      313.25     24.71 o
   7   8   2      288.54      266.68     23.13 o
   8   8   2       79.00       74.23     15.25 o
   0   9   2       73.97       72.11     15.00 o
   1   9   2       58.10       74.35     16.05 o
   2   9   2       32.53       39.52     11.76 o
   3   9   2       42.25       19.61      8.95 o
   4   9   2       10.73       24.61     11.27 o
   5   9   2       17.17       51.77     14.61 o
   6   9   2        1.51        3.32      8.10 o
   7   9   2       44.32       57.74     14.76 o
  -7  -8   3        0.11        0.10      6.15 o
  -6  -8   3       29.64       17.52     10.88 o
  -5  -8   3       21.60       14.17     10.49 o
  -4  -8   3      100.76       94.31     17.17 o
  -3  -8   3       93.44       70.11     14.93 o
  -2  -8   3       20.17       18.25      6.74 o
  -1  -8   3       32.49       43.65     12.66 o
   0  -8   3        0.16       -5.15      5.98 o
  -8  -7   3       89.73       78.33     15.88 o
  -7  -7   3       74.57       82.50     15.86 o
  -6  -7   3      232.21      206.79     22.15 o
  -5  -7   3       26.59       26.61     10.37 o
  -4  -7   3        9.44       -0.73      6.61 o
  -3  -7   3       38.65       40.03      7.44 o
  -2  -7   3       70.37       80.53     13.50 o
  -1  -7   3        1.63        3.53      4.45 o
   0  -7   3      111.00       97.46     15.69 o
   1  -7   3        3.27        1.10      6.12 o
   2  -7   3       57.10       27.79     10.71 o
  -9  -6   3      275.05      370.99     29.62 o
  -8  -6   3      358.40      342.89     26.39 o
  -7  -6   3        0.06       -2.10      5.51 o
  -6  -6   3      248.54      240.63     19.98 o
  -4  -6   3       43.80       53.13     11.20 o
  -3  -6   3        0.06        4.35      3.87 o
  -2  -6   3       11.67        1.85      4.27 o
  -1  -6   3      159.32      145.04     11.42 o
   0  -6   3        0.08        7.49      5.22 o
   1  -6   3      504.36      515.24     28.27 o
   2  -6   3        0.18        5.00      6.12 o
   3  -6   3        0.00        2.17      8.46 o
   4  -6   3       11.90        3.81      9.12 o
  -9  -5   3      133.38      119.95     19.44 o
  -8  -5   3      135.81      138.17     19.69 o
  -7  -5   3       48.08       69.84     13.00 o
  -6  -5   3        0.45       -2.20      4.34 o
  -5  -5   3       89.11       85.58     13.32 o
  -4  -5   3      819.02      811.44     32.15 o
  -3  -5   3     1176.62     1128.59     22.93 o
  -2  -5   3      761.63      734.66     23.71 o
  -1  -5   3      734.90      743.91     19.62 o
   0  -5   3        6.21        1.66      4.27 o
   1  -5   3        2.83        2.56      4.54 o
   2  -5   3       42.82       34.88      9.34 o
   3  -5   3      317.53      301.66     22.08 o
   4  -5   3      240.14      230.29     22.27 o
   5  -5   3        0.80       -6.73      6.73 o
  -9  -4   3      149.35      157.59     21.74 o
  -8  -4   3      309.71      323.45     24.47 o
  -7  -4   3      397.71      382.80     25.05 o
  -6  -4   3      500.05      508.73     26.35 o
  -5  -4   3       81.33       79.26     11.83 o
  -4  -4   3      602.43      608.08     25.57 o
  -3  -4   3     2379.95     2287.68     41.74 o
  -2  -4   3     2978.91     3110.76     49.83 o
  -1  -4   3      324.26      314.16     11.29 o
   0  -4   3     1057.74     1034.04     32.35 o
   1  -4   3      146.17      161.18     13.95 o
   2  -4   3      287.14      307.15     19.61 o
   3  -4   3      266.91      308.76     20.83 o
   4  -4   3       89.95      127.34     16.44 o
   5  -4   3      218.36      229.04     21.10 o
   6  -4   3      175.54      195.38     21.37 o
  -9  -3   3       15.32       18.88      6.47 o
  -8  -3   3        1.63        0.39      6.98 o
  -7  -3   3        5.34        3.98      6.03 o
  -6  -3   3      622.17      709.69     31.01 o
  -5  -3   3      916.77      954.27     33.37 o
  -4  -3   3     1396.67     1423.43     19.61 o
  -3  -3   3      636.77      624.51     12.87 o
  -2  -3   3      284.49      253.47      8.60 o
  -1  -3   3       29.54       16.98      3.07 o
   0  -3   3     4243.75     4446.77     73.09 o
   1  -3   3     1632.28     1509.73     38.59 o
   2  -3   3      793.76      742.16     27.47 o
   3  -3   3      655.01      671.06     19.54 o
   4  -3   3      588.96      608.13     19.82 o
   5  -3   3      478.44      493.43     20.26 o
   6  -3   3      394.77      433.70     19.18 o
   7  -3   3      391.56      401.58     19.94 o
  -9  -2   3       13.24       16.76      6.53 o
  -8  -2   3       60.12       71.94      9.66 o
  -7  -2   3       80.30       56.21      7.97 o
  -6  -2   3        0.78        2.10      4.95 o
  -5  -2   3       50.84       44.93      8.98 o
  -4  -2   3     1522.23     1671.07     20.45 o
  -3  -2   3       15.71       12.68      3.11 o
  -2  -2   3      223.93      214.93     15.59 o
  -1  -2   3      173.91      186.11      9.90 o
   0  -2   3      411.11      420.42     10.19 o
   1  -2   3     3290.01     3204.06     55.86 o
   2  -2   3     1836.10     1986.06     31.02 o
   3  -2   3      293.18      306.74     15.71 o
   4  -2   3      260.13      224.23     11.21 o
   5  -2   3       89.02      104.92     11.75 o
   6  -2   3      153.51      146.30     15.76 o
   7  -2   3      322.47      344.43     16.94 o
  -9  -1   3      103.71       67.96     14.64 o
  -8  -1   3      136.94      141.64     12.21 o
  -7  -1   3        6.90       10.18      4.43 o
  -6  -1   3      899.09      798.11     21.57 o
  -5  -1   3      149.86      155.81     14.37 o
  -4  -1   3        0.63        0.91      1.04 o
  -3  -1   3       25.48       42.46      3.03 o
  -2  -1   3      135.79      133.00      5.72 o
  -1  -1   3        0.02        0.08      1.65 o
   0  -1   3    12945.37    13087.35    114.90 o
   1  -1   3     2063.55     2098.43     27.31 o
   2  -1   3        2.88        3.68      1.97 o
   3  -1   3      169.01      154.44      7.88 o
   4  -1   3      536.38      561.25     18.26 o
   5  -1   3      207.60      221.90     19.64 o
   6  -1   3        6.53        0.99      3.57 o
   7  -1   3        9.00        5.15      5.51 o
   8  -1   3       50.63       62.60     14.03 o
  -9   0   3      195.13      229.68     23.59 o
  -8   0   3      268.34      272.63     21.96 o
  -7   0   3       78.52       80.79     12.31 o
  -6   0   3      712.97      745.00     21.08 o
  -5   0   3     1294.17     1303.23     19.20 o
  -4   0   3     5531.70     5621.29     56.67 o
  -3   0   3     1835.32     1581.14     17.29 o
  -2   0   3       39.88       73.47      4.01 o
  -1   0   3     4256.10     4644.70     61.32 o
   0   0   3      821.55      806.31     11.97 o
   1   0   3    15048.40    15067.52    152.64 o
   2   0   3      771.48      840.50     16.75 o
   3   0   3      224.05      231.90      7.43 o
   4   0   3      169.20      180.06      6.25 o
   5   0   3       54.26       78.74      7.04 o
   6   0   3       50.46       35.22      6.01 o
   7   0   3      152.62      145.81     17.17 o
   8   0   3       57.42       64.72     14.12 o
  -8   1   3      223.83      265.88     22.39 o
  -7   1   3      279.25      282.47     21.22 o
  -6   1   3       73.77       94.72      8.91 o
  -5   1   3      516.06      531.45     13.33 o
  -4   1   3      304.64      296.08     11.67 o
  -3   1   3     1337.56     1330.95     17.38 o
  -2   1   3     6077.42     6092.85    122.91 o
  -1   1   3     2048.37     2110.01     25.74 o
   0   1   3      955.30     1111.66     15.14 o
   1   1   3      848.04      743.64     11.52 o
   2   1   3       55.94       62.18      2.48 o
   3   1   3      329.12      327.09      6.69 o
   4   1   3      127.99      116.39      4.78 o
   5   1   3      151.65      109.63      5.49 o
   6   1   3      406.23      397.78     13.55 o
   7   1   3      335.15      340.82     23.35 o
   8   1   3       17.67       21.17      9.61 o
   9   1   3        0.91        1.22      7.34 o
  -8   2   3      107.92      126.53     18.59 o
  -7   2   3      456.04      425.54     26.47 o
  -6   2   3      114.37      127.90     15.73 o
  -5   2   3      309.53      280.88      9.85 o
  -4   2   3      251.66      213.70      7.73 o
  -3   2   3     1686.27     1805.45     22.58 o
  -2   2   3     7318.91     7478.10     63.13 o
  -1   2   3     1175.13     1132.22     14.94 o
   0   2   3     6592.40     6688.05     64.31 o
   1   2   3      664.71      666.51     16.15 o
   2   2   3     3987.02     4247.40     58.57 o
   3   2   3     3679.78     3679.02     35.39 o
   4   2   3     4942.20     5083.29     44.12 o
   5   2   3      606.76      556.97     11.05 o
   6   2   3      561.77      595.08     18.58 o
   7   2   3      820.06      833.44     35.74 o
   8   2   3       57.68       74.04     14.93 o
   9   2   3       86.80       93.26     17.39 o
  -7   3   3       53.87       69.67     14.47 o
  -6   3   3        8.90        8.69      4.83 o
  -5   3   3      277.69      290.54     13.95 o
  -4   3   3      508.12      555.17     15.28 o
  -3   3   3      610.05      619.32     13.07 o
  -2   3   3     2865.13     3016.10     41.03 o
  -1   3   3     1848.64     1673.57     45.78 o
   0   3   3      104.56       79.46      5.28 o
   1   3   3        4.82        7.37      3.00 o
   2   3   3     5095.17     5188.03     71.62 o
   3   3   3      289.51      233.26      7.95 o
   4   3   3     2697.94     2799.24     41.30 o
   5   3   3     2959.47     3116.67     36.53 o
   6   3   3      395.60      388.14     14.02 o
   7   3   3      428.52      450.50     26.08 o
   8   3   3      375.05      352.58     24.91 o
   9   3   3      327.59      325.52     26.37 o
  -6   4   3        0.91       -0.43      4.27 o
  -5   4   3       76.90       67.74      9.23 o
  -4   4   3      352.18      332.86     15.00 o
  -3   4   3      265.72      285.91     13.01 o
  -2   4   3      141.81      171.13     13.71 o
  -1   4   3       59.44       54.86      8.42 o
   0   4   3       57.29       84.11      8.98 o
   1   4   3      258.41      370.36     14.50 o
   2   4   3     3314.88     3680.30     41.93 o
   3   4   3     2806.78     3127.46     50.86 o
   4   4   3     1148.11     1131.31     19.25 o
   5   4   3      220.68      237.01      8.20 o
   6   4   3      697.99      718.37     26.32 o
   7   4   3       83.70       92.59      9.20 o
   8   4   3      399.24      388.39     26.35 o
   9   4   3      196.40      172.67     22.05 o
  10   4   3       96.61       96.70     18.52 o
  -6   5   3        5.85        3.95      5.74 o
  -5   5   3       52.61       29.95      9.56 o
  -4   5   3       22.35       40.70     15.31 o
  -3   5   3       13.55       17.49      7.78 o
  -2   5   3      209.69      221.75     16.39 o
  -1   5   3      184.29      218.45     15.66 o
   0   5   3       11.84       13.30      5.15 o
   1   5   3        1.49        2.10      3.54 o
   2   5   3      282.11      320.12     20.35 o
   3   5   3      479.40      493.25     13.15 o
   4   5   3      240.69      257.69     12.31 o
   5   5   3       80.28       73.72     10.20 o
   6   5   3      195.65      238.56     16.59 o
   7   5   3       53.72       37.57      8.49 o
   8   5   3      108.43      128.54     21.13 o
   9   5   3      102.41       92.99     16.93 o
  -5   6   3        9.56        3.51      8.54 o
  -4   6   3      389.65      397.44     27.42 o
  -3   6   3      391.70      371.16     25.37 o
  -2   6   3     1034.78      967.44     38.15 o
  -1   6   3      176.71      172.42     16.64 o
   0   6   3       98.06       91.09     12.47 o
   1   6   3       46.28       21.64      6.83 o
   2   6   3      407.66      412.98     20.42 o
   3   6   3       94.73      103.16     11.00 o
   4   6   3      151.84      175.13     12.32 o
   5   6   3       69.79       80.06     11.95 o
   7   6   3        5.45       21.44      6.98 o
   8   6   3       62.94       57.99     11.64 o
   9   6   3       17.79       22.44     10.86 o
  -3   7   3      316.33      306.45     24.98 o
  -2   7   3      226.63      225.28     22.66 o
  -1   7   3      830.15      797.56     35.84 o
   0   7   3      385.15      407.59     24.08 o
   1   7   3      240.59      268.56     19.08 o
   2   7   3       32.44       37.67      8.86 o
   3   7   3      625.87      654.04     27.61 o
   4   7   3      300.55      306.98     18.05 o
   5   7   3       33.37       25.27      8.54 o
   6   7   3       26.19       37.06     10.15 o
   7   7   3       72.63       66.57     12.78 o
   8   7   3      140.68      129.78     16.91 o
   9   7   3      110.48      130.05     18.10 o
  -2   8   3       77.53       64.43     15.51 o
  -1   8   3       40.18       40.42     11.34 o
   0   8   3      186.31      228.65     22.61 o
   1   8   3      160.40      159.37     18.52 o
   2   8   3      214.38      175.62     18.34 o
   3   8   3      297.63      297.42     20.30 o
   4   8   3      621.29      586.01     26.81 o
   5   8   3      324.03      410.27     28.49 o
   6   8   3      777.19      859.50     40.42 o
   7   8   3      245.37      287.20     23.32 o
   8   8   3       78.15       65.99     14.32 o
   0   9   3      171.80      154.56     21.52 o
   1   9   3      161.45      106.97     17.52 o
   2   9   3      237.82      247.39     23.69 o
   3   9   3      180.90      177.32     19.86 o
   5   9   3      286.48      380.61     30.44 o
   6   9   3      262.58      314.08     27.66 o
   7   9   3      385.67      443.79     31.81 o
   3  10   3       82.21       59.79     14.44 o
  -6  -8   4      109.87      128.71     20.69 o
  -5  -8   4       29.75       16.34     10.05 o
  -4  -8   4       81.62       79.89     16.20 o
  -3  -8   4      174.86      151.17     20.08 o
  -2  -8   4       47.73       53.34     10.60 o
  -1  -8   4       26.22       31.17      7.76 o
   0  -8   4        2.03        2.95      7.10 o
  -8  -7   4       85.99       37.10     12.69 o
  -7  -7   4      244.98      211.72     24.00 o
  -6  -7   4      149.49      133.63     19.39 o
  -5  -7   4       32.51       34.45     11.12 o
  -4  -7   4       18.05       19.47      9.68 o
  -3  -7   4      249.81      255.10     13.67 o
  -2  -7   4      425.75      417.00     17.65 o
  -1  -7   4      466.79      478.08     19.16 o
   0  -7   4      183.90      177.40     13.70 o
   1  -7   4       22.03        9.90      7.71 o
   2  -7   4      117.86       93.72     17.03 o
  -8  -6   4       12.90       -3.73      7.10 o
  -7  -6   4       47.87       45.86     12.12 o
  -6  -6   4      576.56      526.02     30.44 o
  -5  -6   4      235.34      269.41     21.32 o
  -4  -6   4       71.79       86.14     14.15 o
  -3  -6   4       10.67       13.07      4.99 o
  -2  -6   4       29.74       38.84      7.53 o
  -1  -6   4      148.37      171.89     10.86 o
   0  -6   4      706.20      716.67     31.08 o
   1  -6   4       41.62       69.38     13.44 o
   2  -6   4       76.91       69.04     13.47 o
   3  -6   4      188.93      183.79     22.22 o
  -9  -5   4        7.38        7.83      9.27 o
  -8  -5   4      102.51       80.55     15.56 o
  -7  -5   4       87.75       88.41     15.27 o
  -6  -5   4        6.64       12.08      6.51 o
  -5  -5   4       69.97       98.43     14.93 o
  -4  -5   4        0.51       -4.90      4.90 o
  -3  -5   4        2.71        0.82      3.04 o
  -2  -5   4       37.22       33.44     10.05 o
  -1  -5   4       38.12       33.12      5.39 o
   0  -5   4      719.87      696.23     19.75 o
   1  -5   4       75.36       51.67     10.73 o
   2  -5   4        0.01       -1.44      3.81 o
   3  -5   4      145.19      146.98     18.52 o
   4  -5   4       19.11       26.05     10.83 o
  -9  -4   4       35.63       61.69     15.15 o
  -8  -4   4      200.25      209.87     23.15 o
  -7  -4   4      267.75      230.53     20.56 o
  -6  -4   4      183.00      161.98     17.56 o
  -5  -4   4      201.87      181.03     16.27 o
  -4  -4   4      135.26      147.73     13.22 o
  -3  -4   4      239.04      212.52     12.38 o
  -2  -4   4       30.19       23.99      4.17 o
  -1  -4   4      369.91      351.77     21.14 o
   0  -4   4       27.92       31.37      4.90 o
   1  -4   4      505.88      472.21     23.03 o
   2  -4   4       64.55       54.35     10.44 o
   3  -4   4        5.24       -0.88      5.24 o
   4  -4   4       84.52       48.37     11.78 o
   5  -4   4       33.82       50.62     12.93 o
   6  -4   4      103.20      129.83     19.66 o
  -9  -3   4      165.15      163.92     14.57 o
  -8  -3   4      177.45      201.28     23.13 o
  -7  -3   4      195.28      189.62     20.17 o
  -6  -3   4     1322.79     1352.66     45.20 o
  -5  -3   4      515.39      488.36     24.54 o
  -4  -3   4      365.73      360.24     19.42 o
  -3  -3   4     1053.21     1061.33     18.83 o
  -2  -3   4      805.40      749.34     15.94 o
  -1  -3   4      445.22      404.11     11.80 o
   0  -3   4      795.30      745.99     16.63 o
   1  -3   4      159.21      137.93     11.81 o
   2  -3   4      445.10      464.06     22.25 o
   3  -3   4      557.21      569.10     26.18 o
   4  -3   4        0.18       -0.28      3.73 o
   5  -3   4       25.89       16.74      5.97 o
   6  -3   4        0.85        3.05      5.26 o
  -9  -2   4      207.59      219.21     24.35 o
  -8  -2   4       78.39      102.56     11.18 o
  -7  -2   4       25.22       29.47      9.56 o
  -6  -2   4     1484.03     1482.73     48.28 o
  -5  -2   4      852.25      831.37     32.30 o
  -4  -2   4     1512.31     1470.65     20.71 o
  -3  -2   4      762.31      749.22     23.31 o
  -2  -2   4      483.65      462.62     10.99 o
  -1  -2   4      190.13      207.79      7.38 o
   0  -2   4      463.44      458.60     11.27 o
   1  -2   4     2052.70     1967.45     42.59 o
   2  -2   4        1.57        0.02      1.99 o
   3  -2   4     1082.74     1066.95     23.96 o
   4  -2   4      103.21      106.21     15.11 o
   5  -2   4       19.15       11.09     11.56 o
   6  -2   4       11.86        3.70      8.71 o
   7  -2   4      184.39      194.89     14.63 o
  -9  -1   4       61.99       42.06     12.88 o
  -8  -1   4       55.25       59.89     13.12 o
  -7  -1   4      427.92      435.34     17.41 o
  -6  -1   4      530.25      557.40     18.07 o
  -5  -1   4      477.93      527.17     26.22 o
  -4  -1   4      349.69      342.16     10.47 o
  -3  -1   4      115.70      140.21      5.65 o
  -2  -1   4       15.13       18.44      2.66 o
  -1  -1   4      534.71      475.53     13.58 o
   0  -1   4     1656.58     1626.66     42.62 o
   1  -1   4     3134.84     2932.70     27.76 o
   2  -1   4     2164.82     2086.26     38.42 o
   3  -1   4     1219.05     1204.54     23.83 o
   4  -1   4      475.41      473.34     29.42 o
   5  -1   4      160.23      172.46     10.75 o
   6  -1   4      333.62      341.83     15.99 o
   7  -1   4       55.86       51.08     17.56 o
   8  -1   4      227.62      209.89     23.49 o
  -9   0   4        0.00       16.05      8.20 o
  -8   0   4        4.50        8.76      6.93 o
  -7   0   4      191.20      217.72     19.27 o
  -6   0   4      131.05      163.49     11.12 o
  -5   0   4       15.73       27.75      3.57 o
  -4   0   4      790.35      782.18     10.86 o
  -3   0   4     1859.27     1825.82     25.56 o
  -2   0   4     1501.46     1540.10     21.90 o
  -1   0   4        7.24        7.80      1.96 o
   0   0   4    24212.50    23949.07    490.39 o
   1   0   4     1147.55     1035.25     16.43 o
   2   0   4     1420.04     1313.36     22.57 o
   3   0   4      668.79      620.39     14.94 o
   4   0   4     2403.10     2458.47     30.43 o
   5   0   4     1153.05     1144.62     42.45 o
   6   0   4      803.21      819.55     31.29 o
   7   0   4       89.52       74.16     13.66 o
   8   0   4        6.87        8.81      8.03 o
  -8   1   4        9.44        2.05      6.54 o
  -7   1   4        2.68        0.15      4.95 o
  -6   1   4       12.68       22.83      7.98 o
  -5   1   4       19.93       21.01      3.61 o
  -4   1   4      858.16      935.60     35.30 o
  -3   1   4       50.76       47.84      4.25 o
  -2   1   4     1016.74     1092.71     13.54 o
  -1   1   4     3449.64     3539.14     39.32 o
   0   1   4     2224.81     2345.02     21.12 o
   1   1   4      127.59      122.81      3.49 o
   2   1   4      547.97      603.60     12.40 o
   3   1   4       43.49       44.84      2.86 o
   4   1   4       28.07       24.74      3.99 o
   5   1   4      788.18      737.53     18.28 o
   6   1   4      299.24      323.51     13.05 o
   7   1   4      536.61      543.68     29.69 o
   8   1   4      179.99      170.93     20.52 o
   9   1   4      278.26      278.27     24.61 o
  -8   2   4      204.68      222.53     23.35 o
  -7   2   4      126.50      122.07     17.34 o
  -6   2   4      505.35      456.74     26.74 o
  -5   2   4      457.19      497.03     18.74 o
  -4   2   4      217.00      219.59      7.82 o
  -3   2   4      134.63      102.46      5.41 o
  -2   2   4     3308.23     3391.91     33.65 o
  -1   2   4      202.11      173.86      7.01 o
   0   2   4     1871.53     1878.63     24.96 o
   1   2   4     1017.50     1015.43     22.59 o
   2   2   4      456.03      478.96     14.23 o
   3   2   4      202.70      226.01      5.85 o
   4   2   4      101.83      121.18      4.84 o
   5   2   4      116.44      151.32     10.29 o
   6   2   4      145.58      181.29      9.42 o
   7   2   4       19.31       19.93      8.03 o
   8   2   4      149.94      155.00     19.71 o
   9   2   4      140.32      134.98     20.35 o
  -7   3   4      522.72      532.73     31.91 o
  -6   3   4      428.10      431.14     30.01 o
  -5   3   4      541.56      556.25     19.07 o
  -4   3   4      400.82      355.54     14.19 o
  -3   3   4      144.76      112.42      5.76 o
  -2   3   4      583.21      536.14     24.68 o
  -1   3   4      429.82      369.93      9.18 o
   0   3   4     1495.89     1493.44     23.58 o
   1   3   4        3.12        9.81      3.17 o
   2   3   4      840.15      840.69     21.17 o
   3   3   4      422.14      479.43     15.25 o
   4   3   4      882.53      905.92     16.09 o
   5   3   4      636.90      614.41     12.06 o
   6   3   4      164.05      180.48      9.89 o
   7   3   4      203.82      227.21     19.44 o
   8   3   4        0.39        4.63      6.66 o
   9   3   4        4.48       17.56     10.29 o
  -6   4   4      369.11      408.17     39.52 o
  -5   4   4       78.16       91.97     10.27 o
  -4   4   4      397.40      433.10     16.81 o
  -3   4   4      324.34      337.72     14.04 o
  -2   4   4      702.35      671.72     18.69 o
  -1   4   4     1204.74     1180.36     22.45 o
   0   4   4     1332.14     1383.60     24.10 o
   2   4   4     1617.05     1677.84     35.37 o
   3   4   4     1109.08     1054.90     25.64 o
   4   4   4      947.21      889.40     17.20 o
   5   4   4      909.14      865.10     27.35 o
   6   4   4       23.94       29.60      5.72 o
   7   4   4       29.44       14.81      7.20 o
   8   4   4        9.31        7.00      6.66 o
   9   4   4      277.25      240.19     24.98 o
  -6   5   4      192.87      193.36     15.93 o
  -5   5   4       77.79      100.37     11.71 o
  -4   5   4      144.60      158.88     12.72 o
  -3   5   4      974.74     1038.14     29.64 o
  -2   5   4      293.35      292.88     19.03 o
  -1   5   4      829.09      876.16     31.10 o
   0   5   4      431.06      431.27     20.22 o
   1   5   4      522.09      480.50     16.06 o
   2   5   4     1351.51     1314.76     23.83 o
   3   5   4     2649.04     2567.65     34.81 o
   4   5   4      524.58      491.60     18.25 o
   5   5   4      139.73      154.65      7.77 o
   6   5   4      945.61      968.81     32.25 o
   7   5   4        3.43        2.90      5.85 o
   8   5   4       49.67       67.11     13.71 o
   9   5   4      399.37      399.46     29.62 o
  -5   6   4       63.43       59.43     15.10 o
  -4   6   4        0.04        2.29      7.73 o
  -3   6   4       54.14       66.82     13.76 o
  -2   6   4       16.03       32.01      9.81 o
  -1   6   4      175.24      196.45     16.17 o
   0   6   4     2285.51     2445.85     58.21 o
   1   6   4      805.33      918.12     32.18 o
   2   6   4      731.64      704.42     26.37 o
   3   6   4      176.80      153.68      9.79 o
   4   6   4      386.31      396.88     22.20 o
   5   6   4      434.45      444.37     23.35 o
   6   6   4     3851.52     3840.15     78.89 o
   7   6   4      801.72      771.75     31.15 o
   8   6   4      318.31      362.92     22.30 o
   9   6   4      244.91      256.61     23.39 o
  -3   7   4       43.88       71.09     15.83 o
  -2   7   4       79.61       78.38     14.76 o
  -1   7   4        4.41        1.66      5.46 o
   0   7   4      791.44      832.78     34.66 o
   1   7   4      780.65      789.22     32.71 o
   2   7   4      322.51      354.94     20.93 o
   3   7   4      125.85      142.27     14.44 o
   4   7   4       30.91       24.69      7.22 o
   5   7   4        8.14        1.17      5.12 o
   6   7   4       78.83      110.61     15.12 o
   7   7   4      759.76      793.26     34.52 o
   8   7   4      368.53      349.94     23.13 o
  -2   8   4       14.67       -2.00      8.78 o
  -1   8   4       22.99       19.47      8.71 o
   0   8   4      332.95      368.41     25.13 o
   1   8   4       24.21       33.37      9.61 o
   2   8   4       14.35       14.56      6.83 o
   3   8   4        4.72       11.12      6.34 o
   4   8   4      124.97      141.20     15.51 o
   5   8   4        3.10        0.61      6.68 o
   6   8   4        0.40       -1.51      5.10 o
   7   8   4       17.29       29.22      9.93 o
   8   8   4       34.04       55.25     12.95 o
   0   9   4      202.67      213.16     24.61 o
   1   9   4      206.16      242.70     24.20 o
   2   9   4      346.47      326.03     24.30 o
   3   9   4       12.66       12.17      7.07 o
   5   9   4       18.78       27.03     11.73 o
   6   9   4       19.14       43.32     13.30 o
   7   9   4        2.17       25.25     10.29 o
   3  10   4      288.91      289.76     24.76 o
   5  10   4        0.95       15.00     11.08 o
  -5  -8   5       14.46        8.42      9.56 o
  -4  -8   5        0.08       -7.81      7.81 o
  -3  -8   5       45.18       43.91     13.49 o
  -2  -8   5        5.23       12.54      7.00 o
  -1  -8   5        9.66        6.90      7.12 o
  -7  -7   5        9.38       24.71     12.20 o
  -6  -7   5       78.80       58.01     14.88 o
  -5  -7   5       99.43      136.68     19.20 o
  -4  -7   5      129.56      156.47     19.56 o
  -3  -7   5       46.01       49.08     12.12 o
  -2  -7   5       36.15       39.20      7.98 o
  -1  -7   5       24.39       18.91      6.39 o
   0  -7   5       19.21       23.61      9.83 o
   1  -7   5       18.32        5.42      8.20 o
  -8  -6   5      215.12      225.82     25.74 o
  -7  -6   5      376.67      394.73     29.40 o
  -6  -6   5      114.02      104.90     17.30 o
  -5  -6   5       16.25       21.03      9.51 o
  -4  -6   5       40.13       39.45     10.78 o
  -3  -6   5      260.30      264.38     13.59 o
  -2  -6   5      163.32      180.32     19.44 o
  -1  -6   5      230.70      224.63     17.34 o
   0  -6   5       62.48       52.31      8.03 o
   1  -6   5       58.66       93.48     15.91 o
   2  -6   5        1.64       -2.37      5.22 o
   3  -6   5        0.44        0.41      8.46 o
  -8  -5   5       49.72       61.08     14.47 o
  -7  -5   5       42.95       53.30     13.71 o
  -6  -5   5      337.13      374.04     25.49 o
  -5  -5   5      323.49      383.14     24.71 o
  -4  -5   5      151.24      156.74     16.64 o
  -3  -5   5      720.41      736.97     19.47 o
  -2  -5   5      371.01      362.35     16.42 o
  -1  -5   5       58.89       57.39     11.01 o
   0  -5   5      469.76      452.44     16.20 o
   1  -5   5      282.61      280.07     20.22 o
   2  -5   5      209.53      218.53     20.98 o
   3  -5   5      133.78      124.44     17.83 o
   4  -5   5       13.36       18.74     10.76 o
  -9  -4   5      141.21      128.58     22.54 o
  -8  -4   5       59.84       49.72     13.44 o
  -7  -4   5      176.79      156.76     19.27 o
  -6  -4   5      130.09      109.80     16.12 o
  -5  -4   5      321.21      311.08     21.30 o
  -4  -4   5     1224.81     1204.73     39.86 o
  -3  -4   5      476.46      514.41     20.42 o
  -2  -4   5      935.06      946.23     20.91 o
  -1  -4   5       67.57       71.63      6.89 o
   0  -4   5      734.83      726.35     18.93 o
   1  -4   5      921.63      940.75     22.06 o
   2  -4   5        0.56       13.78      6.56 o
   3  -4   5      168.23      174.98     18.69 o
   4  -4   5      328.54      370.36     25.69 o
   5  -4   5       99.97      123.88     18.32 o
  -9  -3   5        2.46        8.49      8.76 o
  -8  -3   5        7.02       -4.93      6.49 o
  -7  -3   5        0.48       -1.27      5.10 o
  -6  -3   5       25.30       22.35      8.66 o
  -5  -3   5       39.26       69.52     12.42 o
  -4  -3   5      504.21      547.24     24.88 o
  -3  -3   5        4.21        5.89      5.14 o
  -2  -3   5      596.29      631.08     15.32 o
  -1  -3   5      138.06      171.18      8.12 o
   0  -3   5       44.21       57.86      5.61 o
   1  -3   5      670.18      672.90     16.49 o
   2  -3   5     1242.06     1398.06     41.96 o
   3  -3   5      273.76      306.10     20.74 o
   4  -3   5      141.53      134.12     11.72 o
   5  -3   5       76.05       97.34     15.84 o
   6  -3   5      270.36      296.53     17.26 o
  -9  -2   5       68.49       82.19     17.54 o
  -8  -2   5      102.41       72.48     14.98 o
  -7  -2   5       49.80       49.11     11.98 o
  -6  -2   5      155.40      174.96     18.98 o
  -5  -2   5       93.69      101.41     13.93 o
  -4  -2   5      147.99      159.60      7.70 o
  -3  -2   5       81.18       85.74      5.40 o
  -2  -2   5      178.15      182.13     14.69 o
  -1  -2   5      298.62      311.47     18.22 o
   0  -2   5      552.62      538.31     12.95 o
   1  -2   5      293.74      325.26     15.83 o
   2  -2   5      298.08      309.15     12.20 o
   3  -2   5      274.30      302.48     29.91 o
   4  -2   5      112.88      142.93     12.97 o
   5  -2   5       26.76       44.76     11.18 o
   6  -2   5       15.37       25.52      6.65 o
   7  -2   5      110.11      116.08     12.47 o
  -9  -1   5      168.06      137.98     21.30 o
  -8  -1   5      244.88      229.04     23.61 o
  -7  -1   5        7.88       21.00      8.64 o
  -6  -1   5      259.64      244.97     12.27 o
  -5  -1   5       82.64       64.84     12.10 o
  -4  -1   5      889.53      848.36     16.57 o
  -3  -1   5       41.67       34.07      3.86 o
  -2  -1   5      500.81      427.98     24.97 o
  -1  -1   5      100.36       93.73      7.37 o
   0  -1   5     1598.71     1739.41     33.05 o
   1  -1   5     1632.63     1714.10     24.72 o
   2  -1   5        0.26        0.42      1.06 o
   3  -1   5        7.04       11.21      3.46 o
   4  -1   5       95.57      101.51      8.74 o
   5  -1   5      236.49      236.76     12.51 o
   6  -1   5      132.44      114.23     10.56 o
   7  -1   5       10.50        9.17      5.15 o
   8  -1   5       11.71       42.32     13.15 o
  -8   0   5      366.55      391.22     27.79 o
  -7   0   5       83.86       77.11     14.66 o
  -6   0   5     1122.65     1050.51     41.10 o
  -5   0   5     2545.47     2542.81     39.83 o
  -4   0   5      559.17      534.95     16.66 o
  -3   0   5      346.72      341.94     10.21 o
  -2   0   5     3356.26     3177.37     38.26 o
  -1   0   5      418.29      408.14     10.41 o
   0   0   5     1466.24     1482.38     21.20 o
   1   0   5     4919.70     4546.88     38.45 o
   2   0   5      322.58      329.74     14.86 o
   3   0   5      563.59      483.57     18.66 o
   4   0   5       50.66       71.78      8.70 o
   5   0   5      197.70      197.60     10.79 o
   6   0   5       20.55       24.05      9.00 o
   7   0   5      352.03      283.34     22.93 o
   8   0   5        4.05        0.49      7.03 o
  -8   1   5      180.65      200.40     22.37 o
  -7   1   5      344.94      345.06     24.81 o
  -6   1   5       18.98       13.12      7.00 o
  -5   1   5      422.27      493.24     16.45 o
  -4   1   5     1158.70     1110.96     14.54 o
  -3   1   5     2764.26     2777.31     28.73 o
  -2   1   5     1981.35     1888.81     19.89 o
  -1   1   5      234.27      182.49      7.09 o
   0   1   5      788.05      728.20      9.94 o
   1   1   5      539.71      469.12      7.75 o
   2   1   5      476.93      459.25     22.10 o
   3   1   5      714.96      555.85     17.03 o
   4   1   5     1198.18     1254.82     36.25 o
   5   1   5     1185.57     1182.94     28.10 o
   6   1   5      189.25      182.60     10.36 o
   7   1   5      771.52      763.58     35.91 o
   8   1   5        3.07       -1.54      5.95 o
   9   1   5       11.30       18.05     10.78 o
  -8   2   5       18.15       11.32      8.44 o
  -7   2   5      120.59      101.60     16.69 o
  -6   2   5       44.85       59.84     12.47 o
  -5   2   5       64.93       74.73      8.09 o
  -4   2   5      182.19      166.78      9.44 o
  -3   2   5      377.98      356.69      7.38 o
  -2   2   5     3411.27     3512.25     82.76 o
  -1   2   5     2341.31     2287.32     31.18 o
   0   2   5     2946.41     2918.48     51.03 o
   1   2   5      266.48      241.21      5.74 o
   2   2   5      913.71      860.66     19.76 o
   3   2   5      189.55      163.13      4.99 o
   4   2   5     1996.61     2033.56     28.78 o
   5   2   5     1597.86     1523.60     27.36 o
   6   2   5      476.03      466.42     15.36 o
   7   2   5      401.56      407.32     25.93 o
   8   2   5      189.76      196.01     21.81 o
   9   2   5      136.70      119.75     19.76 o
  -7   3   5       21.65       18.00      9.39 o
  -6   3   5       39.28       48.72     12.34 o
  -5   3   5        0.27        0.83      3.40 o
  -4   3   5      331.15      357.67     14.48 o
  -3   3   5      699.84      692.07     29.14 o
  -2   3   5      510.85      530.17     12.18 o
  -1   3   5     1087.07     1269.68     23.33 o
   0   3   5      237.95      232.47      8.69 o
   1   3   5       88.78      115.02      8.29 o
   2   3   5      278.78      288.78     12.66 o
   3   3   5     1561.37     1752.14     56.40 o
   4   3   5     1705.02     1753.28     21.52 o
   5   3   5      277.59      251.24      7.82 o
   6   3   5      676.40      639.97     29.62 o
   7   3   5       80.43       76.77     13.51 o
   8   3   5      475.36      460.67     29.25 o
   9   3   5      242.37      235.51     25.20 o
  -6   4   5       26.34       21.26      6.70 o
  -5   4   5        8.21        1.48      3.81 o
  -4   4   5        1.42        1.68      3.44 o
  -3   4   5       49.69       58.35      7.41 o
  -2   4   5       99.47       96.49      8.27 o
  -1   4   5       94.44       95.41      6.06 o
   0   4   5       60.75       74.43      6.31 o
   1   4   5       26.01       39.01      6.81 o
   2   4   5     1223.42     1283.45     30.88 o
   3   4   5      534.83      539.95     18.59 o
   4   4   5     1076.52     1129.39     20.18 o
   5   4   5      314.24      297.39     10.58 o
   6   4   5     1041.96     1046.01     27.44 o
   7   4   5       36.78       32.71      8.81 o
   8   4   5      216.23      223.99     20.64 o
   9   4   5      382.40      350.94     27.93 o
  -5   5   5       51.03       41.96     12.64 o
  -4   5   5      178.72      178.69     18.63 o
  -3   5   5       42.85       53.54      7.80 o
  -2   5   5      134.01      123.68     10.23 o
  -1   5   5      315.23      352.55     19.52 o
   0   5   5     1108.90     1105.49     33.13 o
   1   5   5      115.59      123.42      7.91 o
   2   5   5       92.82      126.75     10.49 o
   3   5   5       24.91       32.66      6.49 o
   4   5   5       15.44       10.76      4.54 o
   5   5   5        3.89       -0.75      2.13 o
   6   5   5        6.67        1.15      4.88 o
   7   5   5       55.20       83.43     14.25 o
   8   5   5        9.05       -0.27      5.54 o
   9   5   5       17.97        9.73      7.17 o
  -5   6   5      144.66      183.23     22.27 o
  -4   6   5      229.68      211.84     21.86 o
  -3   6   5      693.13      690.66     32.84 o
  -2   6   5      908.85      959.49     37.40 o
  -1   6   5       33.76       30.66      8.83 o
   0   6   5     1054.28     1055.14     36.23 o
   1   6   5      580.57      588.68     21.16 o
   2   6   5      551.18      494.37     15.68 o
   3   6   5     1141.89     1137.69     23.63 o
   4   6   5     1390.23     1406.29     25.70 o
   5   6   5       56.25       45.32      5.91 o
   6   6   5       90.11       81.82     11.44 o
   7   6   5      123.65      139.12     13.17 o
   8   6   5        0.72        1.44      6.07 o
   9   6   5       35.87       27.74     10.44 o
  -3   7   5      508.14      562.32     33.01 o
  -2   7   5      615.24      627.97     32.37 o
  -1   7   5      280.23      267.02     20.30 o
   0   7   5      111.84      106.58     15.22 o
   1   7   5      563.54      621.60     28.86 o
   2   7   5      775.79      784.46     31.20 o
   3   7   5       10.47       11.66      5.32 o
   4   7   5        0.00        5.14      4.90 o
   5   7   5      159.81      182.23     17.15 o
   6   7   5      451.58      473.13     26.05 o
   7   7   5      691.88      674.97     30.96 o
   9   7   5       26.04       34.01     11.61 o
  -2   8   5       18.32       34.71     12.76 o
  -1   8   5       66.08       40.74     11.20 o
   0   8   5      204.94      169.52     19.27 o
   1   8   5      140.67      115.29     16.15 o
   2   8   5      245.74      242.39     19.34 o
   3   8   5      396.77      411.17     23.71 o
   4   8   5      359.00      355.43     21.64 o
   5   8   5       49.05      101.65     18.05 o
   6   8   5      347.34      404.22     27.64 o
   7   8   5      477.13      532.73     30.66 o
   8   8   5      240.59      154.13     18.93 o
   0   9   5        6.56       -1.98      6.51 o
   1   9   5      153.10      172.27     20.71 o
   2   9   5      107.80      104.07     16.37 o
   3   9   5      242.96      230.46     20.03 o
   4   9   5      572.39      519.19     28.37 o
   5   9   5      364.36      468.72     35.81 o
   6   9   5      325.97      421.17     32.44 o
   7   9   5       86.92       52.96     15.17 o
   3  10   5       54.67       45.52     12.78 o
   5  10   5      103.22      163.00     29.44 o
  -6  -7   6       92.01       94.80     17.83 o
  -5  -7   6        0.60       -7.10      7.10 o
  -4  -7   6       19.76       24.39     10.81 o
  -3  -7   6      120.90      125.78     18.32 o
  -2  -7   6      117.25      119.10     11.74 o
  -1  -7   6      122.98      154.44     19.15 o
   0  -7   6      290.23      215.53     23.17 o
  -7  -6   6        1.77        3.07      9.49 o
  -6  -6   6      540.05      547.39     32.96 o
  -5  -6   6        3.63       -5.39      5.39 o
  -4  -6   6        0.03       -0.46      5.76 o
  -3  -6   6        2.18        2.07      7.10 o
  -2  -6   6       44.62       26.34     12.59 o
  -1  -6   6        8.35        9.59      4.95 o
   0  -6   6      346.73      329.13     23.15 o
   1  -6   6      290.30      254.85     21.88 o
   2  -6   6        7.26        1.93      7.42 o
  -8  -5   6      104.20      121.80     20.42 o
  -7  -5   6      177.41      216.11     24.52 o
  -6  -5   6      101.15      113.56     17.76 o
  -5  -5   6        6.52       -0.88      6.12 o
  -4  -5   6       11.25       -2.59      6.34 o
  -3  -5   6       51.45       63.31      9.49 o
  -2  -5   6      117.12      124.94      9.70 o
  -1  -5   6      100.85      110.78      9.49 o
   0  -5   6      149.90      142.06     18.38 o
   1  -5   6      215.10      177.98     18.95 o
   2  -5   6      143.34      127.12     17.44 o
   3  -5   6       35.29       29.42     10.98 o
   4  -5   6        2.74        0.22      8.12 o
  -8  -4   6      135.60      138.22     21.35 o
  -7  -4   6       58.00       44.25     12.47 o
  -6  -4   6      746.06      710.91     35.57 o
  -5  -4   6      350.30      363.68     23.52 o
  -4  -4   6       97.06       78.77     12.71 o
  -3  -4   6      174.06      177.76     18.49 o
  -2  -4   6      330.96      294.13     11.81 o
  -1  -4   6       28.26       35.40      5.53 o
   0  -4   6       56.27       52.33      6.81 o
   1  -4   6      208.50      183.52     17.73 o
   2  -4   6       91.16       58.13     11.64 o
   3  -4   6       49.54       50.79     12.39 o
   4  -4   6       10.23       13.03      9.86 o
   5  -4   6        5.69        2.42      8.88 o
  -9  -3   6      119.85      112.70     19.69 o
  -8  -3   6       95.19       97.60     18.20 o
  -7  -3   6       13.39       12.39      8.07 o
  -6  -3   6      144.23      135.73     17.83 o
  -5  -3   6      182.78      204.16     18.27 o
  -4  -3   6     1794.50     1737.82     48.76 o
  -3  -3   6      748.15      769.63     33.90 o
  -2  -3   6       83.08       79.57      6.51 o
  -1  -3   6      105.06       94.71      6.76 o
   0  -3   6      124.34      127.95      7.47 o
   1  -3   6      884.64      928.16     20.50 o
   2  -3   6      188.01      158.39     15.91 o
   3  -3   6      304.90      281.98     20.59 o
   4  -3   6      104.80      111.85     16.17 o
   5  -3   6        4.33        3.70      5.13 o
   6  -3   6        0.21       -1.02      5.69 o
  -9  -2   6       79.96       48.79     13.95 o
  -8  -2   6       99.27      105.75     18.54 o
  -7  -2   6      208.32      191.99     21.69 o
  -6  -2   6      395.91      446.10     27.91 o
  -4  -2   6      559.35      579.27     26.61 o
  -3  -2   6     1586.32     1669.27     26.53 o
  -2  -2   6     1088.29     1011.38     19.66 o
  -1  -2   6       83.44       63.50      5.56 o
   0  -2   6       15.10       11.08      2.90 o
   1  -2   6      489.96      473.51     12.58 o
   2  -2   6      303.47      297.76     17.52 o
   3  -2   6      667.81      653.19     20.02 o
   4  -2   6      123.20      113.29     10.48 o
   5  -2   6      143.87      164.83     12.99 o
   6  -2   6        1.91        6.44      5.36 o
   7  -2   6        4.75        7.21      5.92 o
  -8  -1   6        6.36       12.27      8.25 o
  -7  -1   6      406.00      412.42     27.61 o
  -6  -1   6      243.70      297.13     22.22 o
  -5  -1   6      122.31      144.34     16.54 o
  -4  -1   6        4.73       11.36      3.14 o
  -3  -1   6        1.98        7.14      2.51 o
  -2  -1   6      495.60      428.49     11.93 o
  -1  -1   6     1499.11     1602.23     25.02 o
   0  -1   6     3930.93     4103.93     46.51 o
   1  -1   6       93.74       92.74      5.25 o
   2  -1   6      783.71      812.17     15.66 o
   3  -1   6      554.77      492.09     34.52 o
   4  -1   6      575.18      529.59     25.79 o
   5  -1   6      626.26      602.80     20.23 o
   6  -1   6      396.37      398.49     19.67 o
   7  -1   6      191.54      195.99     19.81 o
  -8   0   6      137.75      132.49     19.91 o
  -7   0   6        2.83       -4.07      6.07 o
  -6   0   6      606.32      621.60     32.35 o
  -5   0   6       11.06       12.05      6.37 o
  -4   0   6       37.56       35.68      4.78 o
  -3   0   6      640.72      647.36     15.15 o
  -2   0   6       74.40       86.25      5.84 o
  -1   0   6      736.19      781.06     23.82 o
   0   0   6     5436.79     5691.27     59.03 o
   1   0   6       19.23       30.48      2.61 o
   2   0   6     1747.65     1861.18     28.90 o
   3   0   6     1085.69     1093.70     22.64 o
   4   0   6      726.80      709.32     19.22 o
   5   0   6      349.36      357.69     14.57 o
   6   0   6      225.74      204.10     12.09 o
   7   0   6       93.39      124.92     27.59 o
   8   0   6       63.04       45.25     12.66 o
  -8   1   6       27.70       33.98     11.76 o
  -7   1   6       37.63       27.22     10.17 o
  -6   1   6      141.94      121.88     17.27 o
  -5   1   6      428.14      403.69     14.18 o
  -4   1   6        0.02        1.83      3.09 o
  -3   1   6      287.34      349.14     11.75 o
  -2   1   6      471.88      456.99     20.66 o
  -1   1   6        0.84        5.08      2.17 o
   0   1   6        5.15        3.68      1.79 o
   1   1   6        0.14        0.49      0.95 o
   2   1   6      251.52      307.80     26.25 o
   3   1   6        0.70        1.89      2.19 o
   4   1   6       42.22       53.07      7.89 o
   5   1   6       30.17       37.60     11.04 o
   6   1   6      384.25      391.80     16.77 o
   7   1   6        3.77        3.00      6.10 o
   8   1   6        9.57        8.81      7.42 o
  -7   2   6      120.21      112.12     18.03 o
  -6   2   6      449.07      409.00     27.10 o
  -5   2   6      148.43      180.53     20.38 o
  -4   2   6     1426.98     1358.54     21.46 o
  -3   2   6      104.21       86.19     11.51 o
  -2   2   6     2033.38     2000.62     31.25 o
  -1   2   6     1220.22     1168.23     21.23 o
   0   2   6        2.64        7.98      1.62 o
   1   2   6        0.20        3.06      1.19 o
   2   2   6      149.75      135.23      8.46 o
   3   2   6       69.85       65.34      9.49 o
   4   2   6      120.09      121.31      7.55 o
   5   2   6      432.33      402.43     13.97 o
   6   2   6      159.04      165.43      9.70 o
   7   2   6        7.11        0.71      5.32 o
   8   2   6        9.51       15.17      9.32 o
   9   2   6      101.25       84.70     17.49 o
  -7   3   6      415.18      410.34     29.18 o
  -6   3   6      593.89      591.91     33.49 o
  -5   3   6      100.33      110.64     10.41 o
  -4   3   6      766.12      867.12     23.14 o
  -3   3   6      436.87      456.13     15.62 o
  -2   3   6      487.95      417.82     10.95 o
  -1   3   6     1259.40     1354.75     37.91 o
   0   3   6      531.79      490.90     13.26 o
   1   3   6       10.23        5.09      1.46 o
   2   3   6      586.25      592.41     13.70 o
   3   3   6     1163.29     1133.52     21.15 o
   4   3   6      250.22      216.05      7.81 o
   5   3   6      761.36      770.28     19.10 o
   6   3   6      246.31      265.41     18.60 o
   7   3   6       38.13       35.57      9.71 o
   8   3   6        1.40        1.07      5.10 o
   9   3   6       60.41       46.72     14.00 o
  -6   4   6      374.07      344.79     26.54 o
  -5   4   6      111.57      118.12     11.39 o
  -4   4   6       82.21      117.17     10.75 o
  -3   4   6     1069.15     1071.91     26.15 o
  -2   4   6      741.47      764.34     32.52 o
  -1   4   6      798.60      744.83     15.39 o
   0   4   6     3694.71     3679.61     48.21 o
   1   4   6      310.09      300.52     15.10 o
   2   4   6      390.70      335.11     15.51 o
   3   4   6     4139.55     3967.57     65.38 o
   4   4   6     2515.91     2583.64     37.06 o
   5   4   6      322.79      336.70     11.89 o
   6   4   6      311.56      314.01     21.35 o
   7   4   6      118.03      136.71     17.54 o
   8   4   6        0.25       -0.12      5.03 o
   9   4   6      146.49      120.85     19.47 o
  -5   5   6      437.88      423.49     30.12 o
  -4   5   6       26.24       17.38      5.80 o
  -3   5   6      149.94      142.40     11.73 o
  -2   5   6        3.50        1.86      6.37 o
  -1   5   6       76.26       80.60     12.02 o
   0   5   6     1759.90     1858.97     34.65 o
   1   5   6     1478.34     1593.77     41.08 o
   2   5   6      939.18      893.55     28.30 o
   3   5   6      158.44      148.49     11.20 o
   4   5   6      646.34      692.86     23.61 o
   5   5   6      441.78      419.93     16.19 o
   6   5   6      267.60      272.29     19.44 o
   7   5   6      188.53      166.05     18.61 o
   8   5   6      194.64      197.74     21.69 o
   9   5   6      491.34      449.93     30.71 o
  -4   6   6       38.37       46.64      8.75 o
  -3   6   6       12.20       24.54      9.42 o
  -2   6   6       32.10       21.35      8.73 o
  -1   6   6       38.97       31.96      8.59 o
   0   6   6      326.99      339.09     31.70 o
   1   6   6      151.77      138.75      9.75 o
   2   6   6      662.63      641.67     18.11 o
   3   6   6      273.41      306.45     17.64 o
   4   6   6      359.02      369.38     18.64 o
   5   6   6       74.92       85.55      8.11 o
   6   6   6      981.37      968.76     33.45 o
   8   6   6      238.11      205.04     21.93 o
   9   6   6      128.92      126.14     20.39 o
  -3   7   6       26.51       32.30     11.51 o
  -2   7   6       10.95       17.83      9.32 o
  -1   7   6        1.71        1.32      6.12 o
   0   7   6        0.55        5.29      4.61 o
   1   7   6      617.06      626.33     28.64 o
   2   7   6      289.60      280.93     14.59 o
   3   7   6       17.25       18.20      4.72 o
   4   7   6      131.92      102.40      8.76 o
   5   7   6       27.22       30.27      5.56 o
   6   7   6      338.21      366.29     23.20 o
   7   7   6      188.54      241.38     18.27 o
   9   7   6       47.18       43.08     12.95 o
  -2   8   6      164.72      188.30     22.64 o
  -1   8   6        1.48        1.93      5.32 o
   0   8   6      160.62      185.16     20.44 o
   1   8   6      134.96      151.34     18.27 o
   2   8   6      237.98      230.07     18.81 o
   3   8   6       21.03       23.47      7.83 o
   4   8   6       36.10       31.71      8.42 o
   6   8   6       32.59       30.47     10.83 o
   7   8   6       95.93       87.33     15.15 o
   0   9   6      161.40      176.47     21.61 o
   1   9   6      430.12      399.66     27.37 o
   2   9   6      301.67      282.15     22.61 o
   3   9   6      336.14      354.87     24.20 o
   4   9   6      184.85      207.99     20.30 o
   6   9   6       28.90       34.76     12.15 o
   7   9   6       39.72       31.27     11.71 o
   3  10   6      103.92      102.63     17.15 o
  -5  -7   7      108.91       88.09     17.39 o
  -4  -7   7        0.68       -6.61      6.61 o
  -3  -7   7       24.71       29.88     11.83 o
  -2  -7   7       23.31       17.69      6.53 o
  -1  -7   7       36.89       32.91     11.17 o
  -7  -6   7        5.49        4.29     11.27 o
  -6  -6   7       81.06       53.86     14.51 o
  -5  -6   7      307.21      279.59     23.57 o
  -4  -6   7       62.99       55.67     13.34 o
  -3  -6   7      113.83      116.66     16.66 o
  -2  -6   7       69.99       81.20      9.46 o
  -1  -6   7       66.13       73.50     13.30 o
   0  -6   7      109.39       78.04     14.56 o
   1  -6   7      240.08      239.77     24.13 o
   2  -6   7        6.53       -0.90      5.78 o
  -8  -5   7       51.41       28.64     13.30 o
  -7  -5   7        0.01        0.66      9.03 o
  -6  -5   7        2.34        1.34      7.66 o
  -5  -5   7       52.00       44.47     11.59 o
  -4  -5   7      213.15      227.02     19.91 o
  -3  -5   7       62.00       58.55      7.22 o
  -2  -5   7       63.46       59.00     12.36 o
  -1  -5   7       68.68       96.54      9.48 o
   0  -5   7      175.35      174.69     18.32 o
   2  -5   7       47.78       62.82     13.32 o
   3  -5   7       53.37       32.59     12.51 o
  -8  -4   7        8.93       11.86      9.73 o
  -7  -4   7        0.02       13.90     10.68 o
  -6  -4   7        2.53        0.05      8.39 o
  -5  -4   7       15.12        2.24      7.39 o
  -4  -4   7      188.84      165.01     17.34 o
  -3  -4   7      358.76      354.24     13.78 o
  -2  -4   7      657.59      666.49     45.89 o
  -1  -4   7        2.24        3.85      2.94 o
   0  -4   7       16.18       16.04      8.46 o
   1  -4   7       74.75       97.16     14.32 o
   2  -4   7      251.43      235.48     19.47 o
   3  -4   7      172.04      182.25     20.81 o
   4  -4   7       77.11       69.87     14.86 o
  -8  -3   7        0.00        4.12      8.34 o
  -7  -3   7       15.55       19.76      9.56 o
  -6  -3   7       61.82       79.67     15.64 o
  -5  -3   7        8.96        3.51      7.29 o
  -4  -3   7       78.58       67.60     12.51 o
  -3  -3   7       43.43       36.80      5.55 o
  -2  -3   7       55.58       65.51     14.19 o
  -1  -3   7       42.67       33.51      5.12 o
   0  -3   7      452.56      453.59     14.43 o
   1  -3   7       48.88       40.28      8.51 o
   2  -3   7      200.33      208.23     16.61 o
   3  -3   7       12.88       11.29      7.29 o
   4  -3   7      151.11      172.69     19.52 o
   5  -3   7      209.12      165.52     19.78 o
  -8  -2   7      211.85      192.11     23.91 o
  -7  -2   7       23.34       37.01     11.39 o
  -6  -2   7       21.88       57.01     14.86 o
  -5  -2   7      305.01      308.30     22.96 o
  -4  -2   7        1.43       13.90      7.46 o
  -3  -2   7       25.54       23.75      5.04 o
  -2  -2   7       49.93       57.94      6.39 o
  -1  -2   7       12.81       13.48      3.31 o
   0  -2   7        0.78       -0.88      3.95 o
   1  -2   7       80.64       70.29     13.11 o
   2  -2   7       78.74       79.60     11.42 o
   3  -2   7        0.16        4.83      3.43 o
   4  -2   7        0.00        0.31      3.33 o
   5  -2   7      158.21      170.99     13.55 o
   6  -2   7       18.91       14.76      6.42 o
  -8  -1   7      242.09      284.03     25.59 o
  -7  -1   7       21.83       24.71     10.32 o
  -6  -1   7      349.14      309.06     23.52 o
  -5  -1   7      557.62      518.36     28.93 o
  -4  -1   7      466.26      449.24     13.43 o
  -3  -1   7      488.37      469.28     13.61 o
  -2  -1   7     1254.64     1373.76     24.58 o
  -1  -1   7        4.11        4.16      2.37 o
   0  -1   7     2037.13     1964.96     29.26 o
   1  -1   7     1275.53     1186.80     26.27 o
   2  -1   7      421.00      419.47     42.24 o
   3  -1   7       22.14       15.33      4.31 o
   4  -1   7      147.10      163.54     11.45 o
   5  -1   7       35.16       33.87      6.58 o
   6  -1   7       19.77       10.21      5.44 o
   7  -1   7       31.61       19.33     11.32 o
  -8   0   7      289.45      268.98     24.54 o
  -7   0   7      158.56      158.13     21.35 o
  -6   0   7      440.24      442.71     28.08 o
  -5   0   7      193.49      224.67     19.52 o
  -4   0   7      812.09      750.78     18.05 o
  -3   0   7      574.42      545.39     14.81 o
  -2   0   7     1294.90     1353.65     24.07 o
  -1   0   7      658.99      566.98     19.66 o
   0   0   7     1641.03     1576.82     24.72 o
   1   0   7     5127.03     5595.61     48.61 o
   2   0   7      337.90      332.64     25.49 o
   3   0   7       13.76       18.34      4.23 o
   4   0   7       70.12       62.32      7.31 o
   5   0   7      175.26      181.59     10.99 o
   6   0   7       40.11       42.14      7.28 o
   7   0   7      581.78      579.72     21.64 o
   8   0   7       19.99       15.00     10.49 o
  -8   1   7        0.07       -3.44      5.68 o
  -7   1   7      101.32      103.90     17.39 o
  -6   1   7      161.56      157.93     19.49 o
  -5   1   7      250.42      275.76     21.17 o
  -4   1   7      449.78      472.06     15.35 o
  -3   1   7       74.74       67.35      6.47 o
  -2   1   7      255.28      224.59      9.50 o
  -1   1   7     1143.60     1180.72     21.75 o
   0   1   7       27.85       25.79      3.69 o
   1   1   7       99.67       83.34      5.25 o
   2   1   7      465.11      419.46     12.21 o
   3   1   7     1402.19     1579.98     27.92 o
   4   1   7      208.38      212.34     10.36 o
   5   1   7      255.70      233.93     11.76 o
   6   1   7      145.27      140.36     14.97 o
   7   1   7       45.37       40.78      9.36 o
   8   1   7      117.55      138.95     20.83 o
  -7   2   7       16.28       11.95      8.59 o
  -6   2   7        0.12       -2.59      5.78 o
  -5   2   7       75.28       53.18      8.15 o
  -4   2   7        4.11        7.05      2.42 o
  -3   2   7     1086.54     1170.94     24.88 o
  -2   2   7     2406.81     2436.10     36.38 o
  -1   2   7      684.02      721.75     16.73 o
   0   2   7     2094.96     2238.67     22.83 o
   1   2   7       20.98       43.74      5.54 o
   2   2   7       54.68       34.90      4.18 o
   3   2   7     1518.11     1411.60     33.57 o
   4   2   7     2065.24     1993.68     62.69 o
   5   2   7      255.50      284.66     12.40 o
   6   2   7      853.04      873.06     23.27 o
   7   2   7      253.96      300.59     23.05 o
   8   2   7       20.48       24.93      9.66 o
  -7   3   7        9.02        3.29      6.98 o
  -6   3   7       58.56       61.06     13.69 o
  -5   3   7       74.10       66.94      8.71 o
  -4   3   7        6.76        6.66      3.02 o
  -3   3   7      112.58      103.18     10.04 o
  -2   3   7      373.02      396.86     18.64 o
  -1   3   7       19.57       12.43      3.33 o
   0   3   7      225.57      241.85      5.41 o
   1   3   7      113.78      105.10      4.45 o
   2   3   7     1094.38     1109.73     20.30 o
   3   3   7        2.09        3.71      3.38 o
   4   3   7      458.81      489.85     20.24 o
   5   3   7      329.00      356.05     13.54 o
   6   3   7      644.94      644.19     19.28 o
   7   3   7      529.43      597.62     32.15 o
   8   3   7      110.80      118.51     18.98 o
   9   3   7      136.91      161.66     22.52 o
  -6   4   7      176.12      124.92     19.95 o
  -5   4   7       97.81       82.26     10.12 o
  -4   4   7        3.03        1.64      3.70 o
  -3   4   7       60.06       48.45      5.68 o
  -2   4   7      462.54      464.40     12.98 o
  -1   4   7      222.95      208.73     10.60 o
   0   4   7      171.54      156.61      8.56 o
   1   4   7      285.56      320.37     16.20 o
   2   4   7      292.80      389.58     17.47 o
   3   4   7       46.81       74.01      6.40 o
   4   4   7      127.82      148.15      8.38 o
   5   4   7       28.32       25.49      4.93 o
   6   4   7       21.42       20.50      5.78 o
   7   4   7      410.23      388.41     25.39 o
   8   4   7      294.89      273.51     23.44 o
   9   4   7       18.34       19.88      9.83 o
  -5   5   7      200.86      174.41     14.48 o
  -4   5   7        9.54       13.92      5.35 o
  -3   5   7      116.00      121.41     11.25 o
  -2   5   7      626.52      614.40     16.16 o
  -1   5   7      323.22      294.11     14.12 o
   0   5   7     1536.26     1599.36     43.30 o
   1   5   7       39.68       37.59      7.71 o
   2   5   7      238.06      192.57     13.30 o
   3   5   7       20.27       17.54      5.64 o
   4   5   7       49.39       43.81      7.64 o
   5   5   7       20.41       14.00      6.11 o
   6   5   7      440.24      437.96     25.10 o
   7   5   7      557.76      529.51     29.96 o
   8   5   7        6.79        5.27      6.42 o
   9   5   7        2.74       -4.32      5.22 o
  -4   6   7      415.03      377.48     18.90 o
  -3   6   7      267.61      291.43     16.37 o
  -2   6   7      297.13      330.16     22.25 o
  -1   6   7        1.96        1.01      3.50 o
   0   6   7     1023.01     1030.09     25.30 o
   1   6   7     1896.18     1829.62     33.78 o
   2   6   7     1906.42     2004.09     50.35 o
   3   6   7      517.85      527.27     23.27 o
   4   6   7      128.75      124.71     12.34 o
   5   6   7       11.76       12.00      5.54 o
   7   6   7      786.19      703.79     34.27 o
   8   6   7       53.65       31.59     10.83 o
   9   6   7      102.60       68.26     15.76 o
  -3   7   7      576.46      546.39     32.23 o
  -2   7   7      289.89      326.47     24.57 o
  -1   7   7      250.19      285.86     22.08 o
   0   7   7       88.95       77.67     12.81 o
   1   7   7      459.65      444.81     28.90 o
   2   7   7       88.00       97.88      9.24 o
   3   7   7      623.65      613.21     18.86 o
   4   7   7      739.86      697.49     19.64 o
   5   7   7       18.43       21.83      7.32 o
   6   7   7       54.10       44.28     10.22 o
   8   7   7      153.34      117.48     18.10 o
  -2   8   7      204.17      248.14     24.78 o
  -1   8   7      192.79      183.81     21.64 o
   0   8   7       26.75       16.59      8.49 o
   1   8   7       70.97       73.57     13.66 o
   2   8   7       99.33      133.73     16.52 o
   3   8   7      118.23      135.13     11.22 o
   4   8   7      488.32      511.19     18.20 o
   6   8   7      506.26      586.91     33.10 o
   0   9   7       40.07       48.76     12.98 o
   1   9   7        0.01        2.66      6.29 o
   2   9   7       39.23       84.23     15.27 o
   3   9   7       15.80       19.56      8.49 o
   4   9   7      235.31      237.53     20.00 o
   6   9   7      150.68      229.33     27.74 o
   7   9   7       18.70       43.69     13.03 o
   4  10   7       38.85       11.73      8.46 o
  -3  -7   8        3.96       -3.02      7.88 o
  -6  -6   8        9.23       11.25     10.29 o
  -5  -6   8       12.87        1.61      8.34 o
  -4  -6   8       14.16       -1.05      7.56 o
  -3  -6   8        4.80       -2.49      7.37 o
  -2  -6   8        0.26        2.23      9.98 o
  -1  -6   8        7.47       10.05      6.93 o
   0  -6   8       19.66       18.20      8.42 o
   1  -6   8        8.78       11.83      7.95 o
  -7  -5   8        2.95        3.34     10.39 o
  -6  -5   8        7.42        6.90      9.68 o
  -5  -5   8        3.33        0.15      7.81 o
  -4  -5   8       71.85      102.90     15.88 o
  -3  -5   8       62.46       85.48     14.34 o
  -2  -5   8      315.93      314.38     14.45 o
  -1  -5   8       18.91       11.64      6.27 o
   0  -5   8       35.57       13.54      7.37 o
   1  -5   8        4.48        3.29      5.56 o
   2  -5   8        2.20        8.07      6.95 o
   3  -5   8        6.54       -2.98      5.37 o
  -8  -4   8      269.06      241.36     29.37 o
  -7  -4   8       89.21      120.19     21.27 o
  -6  -4   8       15.85       28.49     10.83 o
  -5  -4   8      183.89      182.86     20.81 o
  -4  -4   8      272.30      267.22     20.91 o
  -3  -4   8      155.60      160.02     22.22 o
  -2  -4   8       28.34       33.37      5.78 o
  -1  -4   8       86.08       89.17     12.20 o
   0  -4   8       17.57       10.29      5.51 o
   1  -4   8      162.10      157.61     17.25 o
   2  -4   8       33.76       17.64      8.17 o
   3  -4   8        9.29        3.44      8.03 o
   4  -4   8       36.70       30.01     11.20 o
  -8  -3   8       40.00       37.47     13.42 o
  -7  -3   8      104.44      112.63     21.27 o
  -6  -3   8      225.81      250.34     23.59 o
  -5  -3   8      317.89      306.20     23.61 o
  -4  -3   8      306.01      316.72     22.59 o
  -3  -3   8      583.52      619.51     17.98 o
  -2  -3   8      644.30      648.57     18.15 o
  -1  -3   8      348.71      393.25     14.12 o
   0  -3   8      115.12      115.44     12.95 o
   1  -3   8       25.35       50.86     10.42 o
   2  -3   8      411.06      405.19     23.86 o
   3  -3   8      451.56      472.57     27.57 o
   4  -3   8      100.73       96.70     16.27 o
   5  -3   8       15.83       16.08      9.51 o
  -8  -2   8        2.78        4.27      8.51 o
  -7  -2   8       70.83       58.67     14.22 o
  -6  -2   8      272.95      271.76     25.05 o
  -5  -2   8      106.31       67.18     14.61 o
  -4  -2   8      402.17      368.92     24.61 o
  -3  -2   8      270.90      249.43     11.03 o
  -2  -2   8       95.49      112.98     24.59 o
  -1  -2   8      219.45      252.30     10.74 o
   0  -2   8      245.61      281.87     11.07 o
   1  -2   8      234.94      267.46     16.88 o
   2  -2   8       63.89       59.01     10.44 o
   3  -2   8      416.94      402.73     23.96 o
   4  -2   8      203.46      194.77     14.04 o
   5  -2   8      173.14      172.85     14.33 o
   6  -2   8        0.81       -2.83      4.56 o
  -8  -1   8       70.63       77.77     16.86 o
  -7  -1   8       44.72       45.08     12.88 o
  -6  -1   8      108.33       99.68     17.25 o
  -5  -1   8      125.26       96.31     15.76 o
  -4  -1   8       20.42       13.76      6.72 o
  -3  -1   8       17.42       14.37      4.12 o
  -2  -1   8        0.61        7.23      3.15 o
  -1  -1   8      353.64      365.07     12.45 o
   0  -1   8      367.08      330.01     11.54 o
   1  -1   8        0.40        1.73      3.71 o
   2  -1   8      113.65       90.14      8.21 o
   3  -1   8      180.53      191.62     11.11 o
   4  -1   8      179.12      175.54     11.67 o
   5  -1   8      562.87      573.73     25.61 o
   6  -1   8      369.13      363.66     29.86 o
   7  -1   8        2.89        7.96      6.05 o
  -8   0   8       38.15       42.35     12.90 o
  -7   0   8        2.78       -2.39      6.34 o
  -6   0   8      208.02      173.64     20.71 o
  -5   0   8      201.32      167.84     19.08 o
  -4   0   8      130.53      132.15     10.53 o
  -3   0   8        3.16        0.35      2.56 o
  -2   0   8       13.40       17.84      5.11 o
  -1   0   8       35.95       54.32      5.72 o
   0   0   8     3490.32     3477.84     43.77 o
   1   0   8      290.31      260.29      7.39 o
   2   0   8      164.05      135.82      8.52 o
   3   0   8      155.15      159.36     22.43 o
   4   0   8       27.66       30.53      5.64 o
   5   0   8        4.99        6.30      3.80 o
   6   0   8      429.79      432.52     26.16 o
   7   0   8       13.38       13.14      5.82 o
  -7   1   8      311.37      330.52     26.88 o
  -6   1   8      100.93      104.02     17.25 o
  -5   1   8      338.87      300.57     23.42 o
  -4   1   8      280.69      286.34     12.31 o
  -3   1   8       40.39       33.02      7.99 o
  -2   1   8      204.40      229.12     10.02 o
  -1   1   8      249.54      236.84     10.17 o
   0   1   8        3.59       -0.18      2.24 o
   1   1   8       30.65       30.72      3.08 o
   2   1   8        3.63        3.88      2.43 o
   3   1   8        2.63        4.08      2.79 o
   4   1   8       17.95       27.93      5.52 o
   5   1   8        0.97       -2.76      2.76 o
   6   1   8        2.39        1.13      4.07 o
   7   1   8        2.33        0.59      4.25 o
   8   1   8        8.04        5.71      7.61 o
  -7   2   8      114.25      108.58     18.61 o
  -6   2   8      952.89     1021.74     45.76 o
  -5   2   8      355.22      366.70     11.71 o
  -4   2   8      492.16      515.21     13.28 o
  -3   2   8      386.91      362.71     13.84 o
  -2   2   8     1198.18     1236.80     25.10 o
  -1   2   8      812.48      775.38     18.30 o
   0   2   8      821.23      767.59     17.24 o
   1   2   8      435.95      388.22      8.62 o
   2   2   8       22.25       22.46      3.67 o
   3   2   8      303.90      329.71     12.02 o
   4   2   8      359.16      352.97     13.38 o
   5   2   8      464.05      465.39     16.58 o
   6   2   8        8.53        5.16      4.82 o
   7   2   8       67.50       70.79     14.34 o
   8   2   8        0.67        2.27      6.10 o
  -6   3   8      271.70      283.44     24.13 o
  -5   3   8      446.21      450.22     18.09 o
  -4   3   8      191.86      178.41      8.89 o
  -3   3   8      585.80      620.92     19.31 o
  -2   3   8      662.49      648.62     18.41 o
  -1   3   8      821.04      745.37     18.80 o
   0   3   8     2466.22     2392.15     35.33 o
   1   3   8       16.10       16.25      2.35 o
   2   3   8      229.40      220.28     11.51 o
   3   3   8      908.11      908.65     49.70 o
   4   3   8     1590.95     1657.82     30.40 o
   5   3   8     1100.02     1108.45     25.45 o
   6   3   8      247.33      237.64     12.42 o
   7   3   8      164.92      200.69     21.52 o
   8   3   8        1.06       11.25      7.83 o
  -6   4   8       56.88       53.16     14.10 o
  -5   4   8       99.34       96.30     10.96 o
  -4   4   8      147.12      139.31     15.62 o
  -3   4   8      344.68      348.51     14.94 o
  -2   4   8      361.85      350.61     19.05 o
  -1   4   8       19.68       12.06      3.83 o
   0   4   8      497.94      514.67     15.73 o
   1   4   8      724.87      688.88     24.88 o
   2   4   8     1655.95     1600.07     26.47 o
   3   4   8      881.06      857.32     19.66 o
   4   4   8      468.37      478.30     18.99 o
   5   4   8      647.13      640.89     18.82 o
   6   4   8      251.15      244.77     18.26 o
   7   4   8      191.89      178.45     19.83 o
   8   4   8        5.37        3.88      7.12 o
   9   4   8      154.27      141.61     22.08 o
  -5   5   8       13.05       20.00      6.42 o
  -4   5   8       12.65       15.59      5.51 o
  -3   5   8       41.56       53.25      8.17 o
  -2   5   8        5.20        6.87      3.48 o
  -1   5   8      193.79      227.16      9.69 o
   0   5   8       71.51       66.18      7.48 o
   1   5   8      138.52      134.22     13.34 o
   2   5   8      427.86      414.51     19.78 o
   3   5   8      744.64      686.98     25.59 o
   4   5   8       45.94       39.74      5.67 o
   5   5   8       72.91       74.72      7.75 o
   6   5   8      245.12      277.47     15.56 o
   7   5   8      263.38      253.31     21.13 o
   8   5   8      205.87      217.65     23.32 o
   9   5   8      131.13      158.83     22.66 o
  -4   6   8        0.82        1.99      4.71 o
  -3   6   8       10.45       10.12      5.35 o
  -2   6   8      114.71      113.28     11.53 o
  -1   6   8       90.07       92.17      9.56 o
   0   6   8       95.48      103.59      9.48 o
   1   6   8      153.33      158.66     16.00 o
   2   6   8      392.67      401.39     21.88 o
   3   6   8      291.88      268.41     17.49 o
   4   6   8      390.49      384.95     19.81 o
   5   6   8       14.68        8.93      5.54 o
   6   6   8      440.51      431.27     25.20 o
   7   6   8       23.41       33.01     10.15 o
   8   6   8      276.33      262.85     22.86 o
   9   6   8      184.66      157.71     22.57 o
  -3   7   8       79.33       74.67     15.30 o
  -2   7   8      140.65      153.08     19.42 o
  -1   7   8        0.15        6.85      7.20 o
   0   7   8       98.68       93.81      9.93 o
   1   7   8        0.71       -1.60      2.39 o
   2   7   8       90.19       81.53      8.62 o
   3   7   8      136.60      105.92     14.22 o
   4   7   8        9.85        7.78      6.27 o
   5   7   8      192.73      202.74     16.22 o
   7   7   8        0.95        6.03      5.44 o
   8   7   8       16.77       21.56      9.83 o
  -2   8   8      235.14      238.70     25.44 o
  -1   8   8       63.02       92.14     16.69 o
   0   8   8      160.35      166.83     19.81 o
   1   8   8      207.26      189.16     19.61 o
   2   8   8      109.69      110.27     10.90 o
   3   8   8      235.89      246.76     16.05 o
   4   8   8      970.64      837.90     23.71 o
   5   8   8      230.20      222.40     12.24 o
   6   8   8       71.10       81.58     15.25 o
   8   8   8        3.31        5.46      6.10 o
   0   9   8      225.73      220.02     24.20 o
   1   9   8      154.65      156.22     20.37 o
   2   9   8      416.89      426.39     27.74 o
   3   9   8       71.53      109.19     16.32 o
   4   9   8      133.25      138.37     17.03 o
   6   9   8      106.04      157.03     24.44 o
  -5  -6   9      174.48      192.96     23.05 o
  -4  -6   9       33.48       28.74     11.83 o
  -3  -6   9       71.52       86.14     16.54 o
  -2  -6   9       14.35        6.51      6.76 o
  -1  -6   9        5.68       12.08      7.03 o
   0  -6   9        1.95       10.44      7.46 o
  -6  -5   9       25.65       12.61     12.20 o
  -5  -5   9        0.04        1.00      8.44 o
  -4  -5   9        4.07        5.00      7.64 o
  -3  -5   9      156.75      182.81     19.71 o
  -2  -5   9      171.30      160.25     16.30 o
  -1  -5   9       36.78       43.72      9.93 o
   0  -5   9       36.84       30.20      9.56 o
   1  -5   9       12.40        9.37      7.81 o
   2  -5   9       58.73       34.47     11.00 o
  -7  -4   9        0.19       -5.81      9.54 o
  -6  -4   9        8.07        7.27      9.78 o
  -5  -4   9        0.06        1.85      8.83 o
  -4  -4   9       87.26       77.97     15.10 o
  -3  -4   9        6.52        2.20      6.81 o
  -2  -4   9       19.94       12.99      8.72 o
  -1  -4   9        0.15        6.64      5.29 o
   0  -4   9      164.26      153.64     16.69 o
   1  -4   9      136.37      129.05     16.98 o
   2  -4   9       15.54       16.08      8.22 o
   3  -4   9        8.48       10.00      9.29 o
  -7  -3   9       27.34       39.28     15.00 o
  -6  -3   9        2.86        8.05      9.25 o
  -5  -3   9       68.45       62.23     14.56 o
  -4  -3   9        4.73       12.03      8.76 o
  -3  -3   9      201.60      228.51     11.98 o
  -2  -3   9        1.22        4.66      3.62 o
  -1  -3   9      112.22      113.20     13.42 o
   0  -3   9        0.58        4.78      4.54 o
   1  -3   9        4.28       -1.44      4.37 o
   2  -3   9       55.94       45.13     10.42 o
   3  -3   9       31.94       10.10      7.76 o
   4  -3   9        4.97        9.47      9.03 o
  -7  -2   9       32.09       50.23     15.17 o
  -6  -2   9      113.95       99.97     18.76 o
  -5  -2   9      288.49      339.40     26.61 o
  -4  -2   9        1.11        4.83      7.61 o
  -3  -2   9        0.00       -3.81     11.17 o
  -2  -2   9      163.78      203.24     10.52 o
  -1  -2   9       94.61      103.72      8.51 o
   0  -2   9        1.45        3.05      3.37 o
   1  -2   9      121.95      152.34     15.30 o
   2  -2   9       69.14       82.99     13.00 o
   3  -2   9       10.92       14.71      7.51 o
   4  -2   9        3.19        4.00      6.73 o
   5  -2   9       13.38       17.95      6.96 o
  -7  -1   9       18.20       29.88     12.17 o
  -6  -1   9      442.84      494.31     32.49 o
  -5  -1   9       70.03       70.13     14.66 o
  -4  -1   9      885.80      940.53     39.45 o
  -3  -1   9        1.77        9.43      3.76 o
  -2  -1   9       39.85       49.26      6.48 o
  -1  -1   9      201.78      196.33     16.97 o
   0  -1   9      915.29      974.16     21.57 o
   1  -1   9      637.39      690.54     26.86 o
   2  -1   9      314.29      291.76     18.42 o
   3  -1   9      332.95      360.50     16.22 o
   4  -1   9       41.37       49.09      8.16 o
   5  -1   9        0.02        4.03      4.47 o
   6  -1   9       40.88       37.92     10.72 o
  -7   0   9        2.36       -0.88      6.49 o
  -6   0   9      331.41      396.66     29.81 o
  -5   0   9      284.42      274.93     23.08 o
  -4   0   9      287.00      285.93     12.50 o
  -3   0   9      521.08      520.72     16.26 o
  -2   0   9      723.33      670.85     18.19 o
  -1   0   9      841.62      864.15     20.37 o
   0   0   9      962.64      975.33     24.89 o
   1   0   9     1003.85      946.41     30.62 o
   2   0   9       19.31       24.15      4.98 o
   3   0   9      258.62      286.01     12.99 o
   4   0   9       51.11       67.11      8.46 o
   5   0   9       90.19      102.40     10.65 o
   6   0   9       97.91       89.37     10.76 o
   7   0   9       63.31       70.12     10.39 o
  -7   1   9      218.15      186.20     23.66 o
  -6   1   9       14.05       10.15      7.49 o
  -5   1   9       67.09       75.94     15.81 o
  -4   1   9       41.04       38.00     13.01 o
  -3   1   9      441.85      442.03     15.24 o
  -2   1   9      311.58      295.54     19.52 o
  -1   1   9       29.47       25.72      5.53 o
   0   1   9     1134.90     1095.22     21.72 o
   1   1   9      745.64      750.15     13.28 o
   2   1   9      244.06      256.03     23.98 o
   3   1   9      257.70      227.33     11.11 o
   4   1   9      155.32      169.05     10.19 o
   5   1   9       36.77       54.42      7.91 o
   6   1   9      232.69      217.11     13.86 o
   7   1   9      412.40      406.72     19.02 o
  -7   2   9       61.35       35.62     12.76 o
  -6   2   9       59.49       63.65     14.51 o
  -5   2   9        0.09        8.81      7.10 o
  -4   2   9       13.15        8.79      9.86 o
  -3   2   9       46.69       39.45      6.27 o
  -2   2   9      547.14      537.25     16.55 o
  -1   2   9       20.52       40.11      8.25 o
   0   2   9      300.73      265.00     10.43 o
   1   2   9      131.25      137.27      5.62 o
   2   2   9      474.94      494.11     14.12 o
   3   2   9       53.61       58.26      8.89 o
   4   2   9      675.12      728.51     20.11 o
   5   2   9      356.09      357.18     30.70 o
   6   2   9      127.03      135.37     11.48 o
   7   2   9      251.25      255.53     14.54 o
   8   2   9       27.08       43.45     12.54 o
  -6   3   9      179.29      175.18     22.96 o
  -5   3   9      118.95      120.70      8.63 o
  -4   3   9       32.63       28.17      4.82 o
  -3   3   9        7.25       10.19      7.50 o
  -2   3   9        1.57        2.93      3.23 o
  -1   3   9       18.53       28.90      9.22 o
   0   3   9      133.68      145.76      8.21 o
   1   3   9       87.00       83.86      6.38 o
   2   3   9       41.24       46.28      5.18 o
   3   3   9        0.40        0.04      2.27 o
   4   3   9       35.75       33.84      5.63 o
   5   3   9        0.00       -1.21      3.18 o
   6   3   9       32.67       37.29     11.88 o
   7   3   9      108.50       95.53     16.83 o
   8   3   9      253.45      263.85     23.93 o
  -6   4   9      133.88      106.82     19.98 o
  -5   4   9      214.52      185.69     14.27 o
  -4   4   9       27.21       20.85      4.81 o
  -3   4   9       14.00       20.70      7.14 o
  -2   4   9       86.29       77.14      8.70 o
  -1   4   9      129.53      105.07      8.96 o
   0   4   9      867.00      812.38     20.59 o
   1   4   9      365.84      350.76     12.70 o
   2   4   9       89.91      105.42      7.00 o
   3   4   9        7.88        8.18      5.16 o
   4   4   9        3.42        4.19      3.08 o
   5   4   9        8.03       12.97      4.38 o
   6   4   9       82.40       86.54      9.45 o
   7   4   9       12.34       13.44      8.32 o
   8   4   9       54.24       72.55     15.86 o
  -5   5   9       78.12       90.87     13.34 o
  -4   5   9      414.82      397.87     18.88 o
  -3   5   9      336.31      337.94     13.14 o
  -2   5   9      366.46      381.08     13.38 o
  -1   5   9       11.88        5.88      6.34 o
   0   5   9      426.23      407.54     15.60 o
   2   5   9      290.38      302.81     18.13 o
   3   5   9       55.94       72.24     14.77 o
   4   5   9      101.31       96.35      8.49 o
   5   5   9       44.41       45.50      6.91 o
   6   5   9      230.07      243.96     13.04 o
   7   5   9      120.48      107.51     16.91 o
   8   5   9        3.13        8.37      6.83 o
  -4   6   9      123.13      113.08     32.87 o
  -3   6   9      210.36      264.78     16.22 o
  -2   6   9      813.53      807.59     20.81 o
  -1   6   9      168.07      168.39     12.45 o
   0   6   9      574.90      552.94     18.88 o
   1   6   9     1455.98     1399.20     43.62 o
   2   6   9      955.99      945.19     33.74 o
   3   6   9      874.31      865.01     31.57 o
   4   6   9      534.69      525.43     28.42 o
   5   6   9        1.25        2.00      3.52 o
   6   6   9      124.33      127.90     16.32 o
   7   6   9      787.14      815.24     38.23 o
   8   6   9      289.34      257.19     23.08 o
  -3   7   9      147.31      149.32     20.59 o
  -2   7   9      195.60      150.83     19.69 o
  -1   7   9      311.16      288.84     15.47 o
   0   7   9        1.17        2.84      3.71 o
   1   7   9      106.56      107.80     10.44 o
   2   7   9      947.24      961.22     37.23 o
   3   7   9      381.49      434.08     24.64 o
   4   7   9      211.28      193.79     16.05 o
   5   7   9       89.32       86.41     13.17 o
   6   7   9       33.87       36.84      9.86 o
   7   7   9      140.71      138.61     18.37 o
   8   7   9      206.44      201.89     23.03 o
  -1   8   9       59.05       71.09     15.73 o
   0   8   9      207.36      224.02     22.20 o
   1   8   9       45.92       37.21      8.40 o
   2   8   9       12.09        8.33      5.16 o
   3   8   9        2.97       -0.21      3.41 o
   4   8   9       89.68       93.01      9.70 o
   5   8   9      332.75      348.87     23.22 o
   7   8   9      146.84      155.59     19.03 o
   1   9   9       12.82        9.47      7.86 o
   2   9   9        0.08        4.90      5.78 o
   3   9   9       16.00       13.22      7.43 o
   4   9   9       15.75       23.46      5.99 o
   6   9   9      141.25      220.70     28.35 o
  -5  -5  10       25.37       29.32     12.54 o
  -4  -5  10       51.18       73.21     16.32 o
  -3  -5  10      148.20      172.69     20.25 o
  -2  -5  10      100.80      103.56     14.39 o
  -1  -5  10        0.41        5.93      5.78 o
   0  -5  10        0.48        8.12      7.37 o
   1  -5  10        4.14        0.59      6.10 o
  -6  -4  10       74.23       75.84     17.88 o
  -5  -4  10       71.43      103.34     18.78 o
  -4  -4  10       15.92       31.40     12.27 o
  -3  -4  10       62.09       87.48     15.66 o
  -2  -4  10      414.09      429.32     23.05 o
  -1  -4  10      295.31      277.88     19.61 o
   0  -4  10        2.70       -0.59      4.46 o
   1  -4  10       24.40       50.37     11.95 o
   2  -4  10       71.69       74.72     14.47 o
   3  -4  10       14.99       19.32      9.68 o
  -7  -3  10       55.17       51.13     16.56 o
  -6  -3  10       80.11      113.75     21.88 o
  -5  -3  10        0.49        5.59      9.00 o
  -4  -3  10      518.66      525.12     31.59 o
  -3  -3  10      189.14      239.94     12.68 o
  -2  -3  10       17.79       32.00      6.50 o
  -1  -3  10       70.33       71.33     11.49 o
   0  -3  10       79.87       59.18     11.12 o
   1  -3  10      226.03      250.34     19.59 o
   2  -3  10      164.70      176.06     19.56 o
   3  -3  10      118.04      108.12     17.49 o
   4  -3  10       10.89       12.12      9.39 o
  -7  -2  10        3.41       -8.39      8.39 o
  -6  -2  10      175.63      128.51     21.10 o
  -5  -2  10        4.91        3.56      9.27 o
  -4  -2  10        5.41       -0.12      7.98 o
  -3  -2  10      103.43      109.69     12.65 o
  -2  -2  10       34.34       28.22      5.24 o
  -1  -2  10      129.17      121.25     10.37 o
   0  -2  10        9.96        7.51      5.44 o
   1  -2  10       10.58       27.96      8.00 o
   2  -2  10        4.56       -0.63      4.76 o
   3  -2  10      238.56      303.88     22.52 o
   4  -2  10        6.30       10.86      8.32 o
   5  -2  10       32.60       48.94     13.25 o
  -7  -1  10        0.30       -2.78      8.42 o
  -6  -1  10       15.41        3.42      8.76 o
  -5  -1  10       12.42        3.81      8.29 o
  -4  -1  10       58.12       47.08     12.73 o
  -3  -1  10        0.03        0.71      3.55 o
  -2  -1  10        3.13        4.61      3.50 o
  -1  -1  10        2.49       -1.66      2.21 o
   0  -1  10      499.46      480.09     22.39 o
   1  -1  10      132.99      150.05     15.15 o
   2  -1  10        1.00        5.71      4.93 o
   3  -1  10      225.64      207.66     12.49 o
   4  -1  10      313.93      306.39     28.77 o
   5  -1  10       56.29       52.75      8.99 o
   6  -1  10      113.87      113.74     19.83 o
  -7   0  10      104.67       92.92     18.71 o
  -6   0  10        0.17       14.34     10.12 o
  -5   0  10       17.33       35.93     12.37 o
  -4   0  10      102.99       99.94      8.95 o
  -3   0  10      239.94      248.38     12.15 o
  -2   0  10        0.30       -1.49      2.67 o
  -1   0  10        6.52        7.80      3.57 o
   0   0  10     1097.97     1060.37     22.87 o
   1   0  10        6.95        7.76      4.56 o
   2   0  10        0.01       -2.25      2.71 o
   3   0  10       33.41       34.72      6.34 o
   4   0  10       69.00       60.64     12.31 o
   5   0  10      119.30      114.39     11.76 o
   6   0  10      101.73      101.69     11.66 o
  -7   1  10       17.79       32.20     11.27 o
  -6   1  10      104.08      114.29     19.47 o
  -5   1  10       85.11       98.53     17.34 o
  -4   1  10       16.56       20.49      5.34 o
  -3   1  10      106.32      117.77      9.51 o
  -2   1  10      749.59      770.85     20.61 o
  -1   1  10      619.78      669.36     18.39 o
   0   1  10      661.12      746.27     18.45 o
   1   1  10       14.84       15.54      5.68 o
   2   1  10       65.88       48.13      6.11 o
   3   1  10        5.46        6.80      3.89 o
   4   1  10      351.18      386.46     15.83 o
   5   1  10      207.89      209.73     12.69 o
   6   1  10       33.63       32.46      8.17 o
   7   1  10        3.60       -0.17      4.62 o
  -6   2  10      415.74      429.03     31.54 o
  -5   2  10      235.09      251.14     23.52 o
  -4   2  10      132.95      143.40     33.42 o
  -3   2  10       42.10       54.99      7.11 o
  -2   2  10      725.31      713.48     24.04 o
  -1   2  10      720.63      717.86     19.21 o
   0   2  10     1196.85     1253.45     24.86 o
   1   2  10      462.43      544.79     23.91 o
   2   2  10      166.93      164.83     14.81 o
   3   2  10       98.41       88.13      7.98 o
   4   2  10      191.24      217.28     11.80 o
   5   2  10      246.91      275.63     23.50 o
   6   2  10       48.46       39.51      7.66 o
   7   2  10      251.94      251.49     15.87 o
  -6   3  10       83.91       90.89     17.88 o
  -5   3  10       69.70       49.01     14.08 o
  -4   3  10      525.10      495.04     14.78 o
  -3   3  10      338.93      364.09     15.41 o
  -2   3  10      265.60      267.41     17.11 o
  -1   3  10       37.92       40.50      5.87 o
   0   3  10       80.64       85.26      8.21 o
   1   3  10      147.55      164.33      8.63 o
   2   3  10      650.94      710.35     17.45 o
   3   3  10      733.53      785.59     23.26 o
   4   3  10      222.68      225.18     11.70 o
   5   3  10      252.57      279.30     13.89 o
   6   3  10      181.62      199.62     13.30 o
   7   3  10      168.07      185.67     21.47 o
   8   3  10       19.92       16.52      9.10 o
  -5   4  10        1.41        3.96      5.09 o
  -4   4  10      106.17       93.53      8.44 o
  -3   4  10      308.11      293.48     11.91 o
  -2   4  10      162.28      177.88     12.23 o
  -1   4  10       26.10       24.98      5.29 o
   0   4  10      208.84      205.45     16.59 o
   1   4  10      212.20      182.58      9.58 o
   2   4  10      109.64      109.51     12.61 o
   3   4  10     1351.62     1346.60     26.88 o
   4   4  10     1147.33     1128.35     25.99 o
   5   4  10       77.57       97.48      9.53 o
   6   4  10        0.16        2.69      3.97 o
   7   4  10       28.15       35.84     11.39 o
   8   4  10       77.75       82.14     16.42 o
  -4   5  10       30.63       24.88     13.03 o
  -3   5  10       43.42       34.65      5.89 o
  -2   5  10        0.71        4.68      3.39 o
  -1   5  10       62.96       55.59      8.79 o
   0   5  10       15.22       14.99      5.28 o
   1   5  10        6.37        2.78      5.61 o
   2   5  10      172.08      151.17     14.76 o
   3   5  10        1.33        0.51      4.76 o
   4   5  10      178.42      154.44     10.19 o
   5   5  10      512.99      490.41     17.73 o
   6   5  10      227.70      227.86     13.15 o
   7   5  10        4.92       10.68      6.93 o
   8   5  10       51.84       71.79     16.34 o
  -4   6  10       81.33       77.58     11.03 o
  -3   6  10      280.39      256.92     19.03 o
  -2   6  10      557.54      572.18     28.07 o
  -1   6  10       29.93       35.56      5.71 o
   0   6  10      310.78      289.86     20.17 o
   1   6  10       63.02       67.74     12.42 o
   2   6  10       69.22       82.89     12.51 o
   3   6  10       12.56       12.47      6.78 o
   4   6  10       35.39       27.61      7.98 o
   5   6  10        1.61       -0.73      5.11 o
   6   6  10      349.76      352.99     16.84 o
   7   6  10       36.07       51.50     12.66 o
   8   6  10       34.62       21.25     10.39 o
  -2   7  10      126.30      125.58     18.30 o
  -1   7  10      164.30      172.65     15.67 o
   0   7  10       85.62       76.23     16.33 o
   1   7  10        2.25        2.33      3.40 o
   2   7  10        9.37       17.98      8.12 o
   3   7  10        9.39       16.15      8.03 o
   4   7  10      187.64      178.15     17.27 o
   5   7  10      102.28      114.61     15.15 o
   6   7  10       17.87       19.91      8.54 o
   7   7  10       21.45       22.71      9.42 o
   8   7  10       50.77       43.96     12.66 o
  -1   8  10      101.92      113.39     18.05 o
   0   8  10      165.23      164.77     13.98 o
   1   8  10       25.02       27.71     15.88 o
   2   8  10      473.61      419.84     18.05 o
   3   8  10      177.82      175.54     12.74 o
   4   8  10      341.98      292.71     22.32 o
   5   8  10      341.13      341.33     23.69 o
   7   8  10       31.08        8.32      6.95 o
   1   9  10      157.57      181.67     21.86 o
   2   9  10      135.90      149.23     13.50 o
   3   9  10      142.68      119.27     11.90 o
   4   9  10       77.57       64.19      8.97 o
   5   9  10      182.53      163.47     12.96 o
  -4  -5  11       57.03       30.47     12.88 o
  -2  -5  11        9.77       -2.46      5.88 o
  -1  -5  11        2.65        8.76      6.71 o
  -5  -4  11       30.53       35.47     14.56 o
  -4  -4  11       20.84       26.57     11.86 o
  -3  -4  11       18.16       28.86     12.69 o
  -2  -4  11       10.96       23.17      8.59 o
  -1  -4  11        7.36       -4.49      4.49 o
   0  -4  11        1.40        3.61      5.42 o
   1  -4  11        7.34        1.32      6.59 o
   2  -4  11        0.03       -2.78      5.59 o
  -6  -3  11       45.75       68.50     18.59 o
  -5  -3  11       23.14       33.71     13.47 o
  -4  -3  11       13.60       13.93     10.29 o
  -3  -3  11        0.92        5.95      8.44 o
  -2  -3  11       20.01       25.59      8.25 o
  -1  -3  11       71.34       76.40     12.61 o
   0  -3  11        9.46        3.49      5.07 o
   1  -3  11        1.09        0.63      5.05 o
   2  -3  11       10.81        7.37      6.61 o
   3  -3  11        2.99        1.71      7.07 o
  -6  -2  11       71.10      103.80     20.03 o
  -5  -2  11        9.43       -2.00      8.59 o
  -4  -2  11       58.57       78.16     17.03 o
  -3  -2  11       80.65       96.61     10.34 o
  -2  -2  11        0.02        2.53      3.83 o
  -1  -2  11       18.62       28.30      7.66 o
   0  -2  11       24.26       30.40      8.12 o
   1  -2  11       42.77       23.52      8.12 o
   2  -2  11        0.07       -4.03      4.12 o
   3  -2  11       22.67       19.98      9.95 o
   4  -2  11       13.19        5.05      8.15 o
  -6  -1  11      465.38      487.04     34.74 o
  -5  -1  11      170.58      138.02     20.93 o
  -4  -1  11        5.12       -4.07      7.51 o
  -3  -1  11      102.34      110.67      9.78 o
  -2  -1  11      195.27      200.19     11.23 o
  -1  -1  11       25.16       34.52      7.66 o
   0  -1  11     1035.28      986.98     34.62 o
   1  -1  11      598.90      637.24     28.54 o
   2  -1  11      162.07      166.03     17.49 o
   3  -1  11       51.74       52.57     12.03 o
   4  -1  11       36.89       44.56      8.48 o
   5  -1  11       18.22       16.24      6.81 o
  -6   0  11      115.75      106.36     19.39 o
  -5   0  11      411.18      420.54     30.59 o
  -4   0  11       75.14       69.99     14.81 o
  -3   0  11      233.55      228.99     12.25 o
  -2   0  11      331.80      324.10     13.89 o
  -1   0  11       38.18       23.85      4.74 o
   0   0  11      318.36      310.74     18.61 o
   1   0  11      828.79      857.93     32.01 o
   2   0  11      104.25      115.75     14.27 o
   3   0  11      139.94      154.52     11.67 o
   4   0  11       74.30       84.68     10.19 o
   5   0  11       56.41       66.93     25.64 o
   6   0  11       35.95       44.67     13.47 o
  -6   1  11       91.19       98.99     19.08 o
  -5   1  11        0.53        7.49      9.44 o
  -4   1  11       49.08       34.53      6.38 o
  -3   1  11        5.22        9.00      5.01 o
  -2   1  11       16.86       10.76      4.35 o
  -1   1  11       68.31       60.13      6.99 o
   0   1  11       91.57       98.97      8.02 o
   1   1  11      131.33      123.10     13.69 o
   2   1  11       25.01       23.51      5.27 o
   3   1  11       11.62       17.34      6.92 o
   4   1  11        6.16        6.20      4.14 o
   5   1  11       56.37       44.81      7.73 o
   6   1  11      104.28      120.48     12.48 o
  -6   2  11       30.88       92.11     19.05 o
  -5   2  11      186.72      197.04     23.47 o
  -4   2  11        0.28        5.75      3.97 o
  -3   2  11        0.87       -0.27      3.43 o
  -2   2  11       99.11      101.27     19.42 o
  -1   2  11       41.02       47.55      6.31 o
   0   2  11        6.53        9.40      3.10 o
   1   2  11        0.42       -1.27      3.05 o
   2   2  11       93.37       76.26      7.20 o
   3   2  11      360.58      325.73     13.85 o
   4   2  11      154.75      138.94     14.22 o
   5   2  11       98.76       97.69     13.03 o
   6   2  11        0.07       -0.42      3.88 o
   7   2  11       68.33       67.75     12.56 o
  -5   3  11       53.73       59.86     15.34 o
  -4   3  11       63.52       80.44      9.75 o
  -3   3  11        0.67        1.75      4.83 o
  -2   3  11       37.17       30.77      8.50 o
  -1   3  11        6.42        6.33      3.56 o
   0   3  11      224.56      259.74     13.56 o
   1   3  11      243.07      242.69     10.67 o
   2   3  11       64.40       44.81      9.68 o
   3   3  11       19.00       23.82      7.45 o
   4   3  11       38.47       26.43      5.78 o
   5   3  11       15.27       15.60      5.10 o
   6   3  11        8.59        4.71      4.64 o
   7   3  11        3.85       -3.00      4.57 o
  -5   4  11      121.22      137.10     22.61 o
  -4   4  11       57.72       66.35      7.50 o
  -3   4  11      146.63      162.12     13.07 o
  -2   4  11      629.24      648.22     21.16 o
  -1   4  11       41.17       47.85      6.89 o
   0   4  11        2.59        4.90      3.29 o
   1   4  11      602.44      601.71     17.97 o
   2   4  11       61.83       79.31     12.22 o
   3   4  11      198.45      215.99     17.00 o
   4   4  11        1.19        1.85      3.37 o
   5   4  11       23.81       18.51      5.46 o
   6   4  11        1.91       -0.52      3.91 o
   7   4  11       14.71        4.90      6.20 o
  -4   5  11      137.87      139.02     10.72 o
  -3   5  11       87.18       90.80     15.76 o
  -2   5  11      287.71      309.22     18.03 o
  -1   5  11      129.80      114.72     10.67 o
   0   5  11      404.23      390.13     21.87 o
   1   5  11      138.15      130.61     15.15 o
   2   5  11      480.57      490.84     24.54 o
   3   5  11      543.24      533.00     25.61 o
   4   5  11      807.46      823.15     32.23 o
   5   5  11       18.74       15.76      5.22 o
   6   5  11       15.98       29.16      6.89 o
   7   5  11      237.60      247.75     22.35 o
   8   5  11      116.54      114.09     19.86 o
  -3   6  11      161.18      144.96     11.22 o
  -2   6  11      203.37      188.47     17.40 o
  -1   6  11       67.16       67.70      7.81 o
   0   6  11      447.40      377.24     23.32 o
   1   6  11      379.03      374.21     22.96 o
   2   6  11      647.05      641.53     29.18 o
   3   6  11       92.74       87.14     13.42 o
   4   6  11      229.59      251.95     18.39 o
   5   6  11      367.90      361.19     22.00 o
   6   6  11      163.00      176.57     13.03 o
   7   6  11      338.80      356.92     25.76 o
  -2   7  11        7.67        9.03      5.58 o
  -1   7  11       32.75       27.58      6.88 o
   0   7  11      213.30      230.05     25.79 o
   1   7  11      291.14      318.45     23.10 o
   2   7  11       91.24       95.02     15.20 o
   3   7  11       42.33       33.13      9.88 o
   4   7  11        1.98        1.34      6.00 o
   5   7  11        0.96        8.42      7.15 o
   7   7  11      102.04       91.60     15.98 o
   0   8  11       10.04        5.12      4.52 o
   1   8  11       11.42        9.47      4.97 o
   2   8  11       18.62       12.99      5.01 o
   3   8  11       67.14       49.33     12.42 o
   4   8  11      155.74      188.94     20.37 o
   5   8  11       18.47       27.37     10.76 o
   2   9  11       16.54       11.84      5.26 o
   3   9  11       28.42       24.51      6.54 o
   4   9  11        2.06        3.98      4.38 o
   5   9  11       27.51       14.23      5.54 o
  -4  -4  12      123.34      107.73     21.15 o
  -2  -4  12       17.25       15.39      7.49 o
  -1  -4  12       51.25       72.33     13.30 o
   0  -4  12        2.30        2.10      6.37 o
  -5  -3  12       29.24       19.74     13.42 o
  -4  -3  12        1.97       25.79     12.83 o
  -2  -3  12       18.59       19.69      7.39 o
  -1  -3  12       92.73       75.75     13.03 o
   0  -3  12      132.20       97.68     15.25 o
   1  -3  12        1.53        9.59      7.17 o
   2  -3  12        7.09        3.85      6.00 o
  -6  -2  12       13.47       12.69     11.42 o
  -5  -2  12       12.62        4.76     10.20 o
  -4  -2  12        7.08        2.71      9.61 o
  -3  -2  12       82.71       78.94     17.42 o
  -2  -2  12       20.10       12.12      6.37 o
  -1  -2  12        0.35       -0.02      4.63 o
   0  -2  12       42.06       43.47     10.03 o
   1  -2  12       18.68       29.40      9.22 o
   2  -2  12        4.16        6.42      6.17 o
   3  -2  12       14.70       10.39      9.10 o
  -6  -1  12        0.00       -4.51      9.12 o
  -5  -1  12       30.64       79.55     17.56 o
  -4  -1  12        6.49        7.20      9.83 o
  -3  -1  12      164.15      178.74     11.93 o
  -2  -1  12       20.03       31.90      6.33 o
  -1  -1  12       15.10       28.25      7.73 o
   0  -1  12        0.34       -0.17      3.78 o
   1  -1  12        4.47        8.71      5.24 o
   2  -1  12       50.11       37.45      9.86 o
   3  -1  12        0.06       -6.83      6.83 o
   4  -1  12        0.40        2.46      7.71 o
  -6   0  12        4.70        3.34     10.64 o
  -5   0  12      234.30      254.00     27.52 o
  -4   0  12        0.68       12.93      9.78 o
  -3   0  12       25.94       31.46      6.51 o
  -2   0  12       12.76       17.97      5.10 o
  -1   0  12       78.19       83.62     12.08 o
   0   0  12        0.37        6.81      5.00 o
   1   0  12       95.22      110.65     14.27 o
   2   0  12       10.63       12.66      5.78 o
   3   0  12       47.16       26.01      6.14 o
   4   0  12        1.18       -3.63      3.82 o
   5   0  12        3.67        2.75      5.01 o
  -6   1  12      106.31      106.31     20.76 o
  -5   1  12        0.27       11.34      9.56 o
  -4   1  12      122.85      118.00     18.69 o
  -3   1  12       48.84       61.53     13.58 o
  -2   1  12      299.53      331.32     14.77 o
  -1   1  12       32.33       47.47      6.58 o
   0   1  12       37.03       34.64      8.12 o
   1   1  12       26.88       43.79      9.34 o
   2   1  12       41.46       48.81     10.22 o
   3   1  12       76.33       97.47     11.28 o
   4   1  12      102.10      112.97     11.03 o
   5   1  12       28.56       28.00      7.01 o
   6   1  12       14.29       29.99      7.72 o
  -5   2  12       17.37       28.37     12.47 o
  -4   2  12      176.31      141.46     11.82 o
  -3   2  12       95.74       94.56      9.90 o
  -2   2  12      601.03      636.26     20.29 o
  -1   2  12      261.81      316.11     13.76 o
   0   2  12      152.38      168.62     14.30 o
   1   2  12      475.97      462.50     23.61 o
   2   2  12       36.26       40.30      9.93 o
   3   2  12       24.21       42.48      6.73 o
   4   2  12       50.23       49.05      7.64 o
   5   2  12      162.65      159.75     13.04 o
   6   2  12       66.90       75.70     10.58 o
  -5   3  12       45.45       26.30     12.42 o
  -4   3  12      115.53      122.70     12.16 o
  -3   3  12      172.69      163.74     12.58 o
  -2   3  12      147.95      133.20     11.10 o
  -1   3  12      156.50      152.02     11.23 o
   0   3  12      148.43      157.54     10.07 o
   1   3  12       18.08       18.42      6.49 o
   2   3  12      253.79      281.25     19.64 o
   3   3  12      516.07      531.83     26.91 o
   4   3  12      538.02      527.66     20.77 o
   5   3  12      187.47      201.66     13.30 o
   6   3  12       18.85       16.79      6.54 o
   7   3  12       43.07       34.49      8.26 o
  -4   4  12        8.26       10.04      4.39 o
  -3   4  12       47.72       31.39      6.95 o
  -2   4  12       39.33       34.05     18.83 o
  -1   4  12       86.13       64.50     16.77 o
   0   4  12       26.46       14.16      5.27 o
   1   4  12       40.17       39.07      5.92 o
   2   4  12      344.06      307.13     20.25 o
   3   4  12      306.84      291.61     20.49 o
   4   4  12      128.91      161.05     17.42 o
   5   4  12      232.66      220.22     13.60 o
   6   4  12       42.46       42.37      8.05 o
   7   4  12       22.13       21.08      9.42 o
  -4   5  12        6.71        7.43      4.62 o
  -3   5  12       17.37       25.10      5.59 o
  -2   5  12      293.56      286.08     15.86 o
  -1   5  12        0.01       -2.74      3.73 o
   0   5  12       80.87       79.23      9.05 o
   1   5  12      162.11      146.93     16.30 o
   2   5  12       60.69       84.65     13.32 o
   3   5  12       20.01       19.88      8.29 o
   4   5  12        2.88        6.64      6.76 o
   5   5  12        0.83       -5.42      6.07 o
   6   5  12       73.08       66.33      9.62 o
   7   5  12        4.42       10.25      7.64 o
  -3   6  12       78.91       96.06      9.75 o
  -2   6  12      136.61      132.83     10.71 o
  -1   6  12      284.43      306.59     16.41 o
   0   6  12       28.68       11.05      6.34 o
   1   6  12       25.42       13.71      7.32 o
   2   6  12       69.46       62.55     12.22 o
   3   6  12       79.72       70.38     13.00 o
   4   6  12       51.54       40.52     10.03 o
   5   6  12       23.34        5.17      7.44 o
   6   6  12      316.90      271.49     21.42 o
   7   6  12        7.71        5.59      7.15 o
  -1   7  12      200.10      215.99     15.77 o
   0   7  12       88.28      112.38     12.01 o
   1   7  12       55.07       37.37     11.37 o
   2   7  12        1.14        5.90      6.56 o
   3   7  12       22.84       43.98     11.25 o
   4   7  12       33.93       37.25     10.39 o
   5   7  12       81.02       63.01     13.61 o
   6   7  12       39.98       38.89     12.25 o
   0   8  12      333.75      315.82     27.42 o
   1   8  12      441.30      411.88     22.67 o
   2   8  12      151.08      176.93     20.86 o
   3   8  12      133.31      150.08     19.64 o
   4   8  12      162.61      171.03     20.13 o
   5   8  12       97.45       82.41     15.64 o
  -4  -3  13        0.21        3.76     11.66 o
  -2  -3  13       16.25       38.06      9.83 o
  -1  -3  13        2.05        4.68      5.83 o
   0  -3  13        0.29        0.37      6.10 o
   1  -3  13        0.38       13.44      8.00 o
  -5  -2  13      206.63      236.65     27.74 o
  -4  -2  13        5.50       -5.24      9.03 o
  -2  -2  13       36.35       46.96     10.61 o
  -1  -2  13       46.63       49.25     10.78 o
   0  -2  13       92.96       97.19     14.64 o
   1  -2  13       15.07       15.71      8.20 o
   2  -2  13        1.75        2.61      7.00 o
  -5  -1  13       34.25       36.71     13.86 o
  -4  -1  13       99.71       96.48     18.78 o
  -3  -1  13        1.80       -1.49      4.09 o
  -2  -1  13       14.80       16.54      6.88 o
  -1  -1  13       19.97       19.22      7.51 o
   0  -1  13      605.75      633.70     30.15 o
   1  -1  13      296.54      321.59     22.03 o
   2  -1  13        8.55        8.05      5.81 o
   3  -1  13       19.17       19.10      9.71 o
   4  -1  13       40.84       45.59     13.95 o
  -5   0  13       75.39       55.33     16.08 o
  -4   0  13      103.80      110.39     20.00 o
  -3   0  13       28.98       26.84      6.49 o
  -2   0  13        9.34        7.82      4.38 o
  -1   0  13       10.32       10.00      6.71 o
   0   0  13        9.64       12.12      6.68 o
   1   0  13      697.64      694.83     31.71 o
   2   0  13       67.75       51.55     10.93 o
   3   0  13       69.00       61.65     13.10 o
   4   0  13        1.94        4.52      4.59 o
  -5   1  13       17.50       27.18     13.15 o
  -4   1  13       11.65       19.20     10.51 o
  -3   1  13      110.34       91.99     10.18 o
  -2   1  13      148.22      132.67     13.03 o
  -1   1  13        0.44        1.98      4.34 o
   0   1  13       55.43       67.43     11.66 o
   1   1  13       21.92       28.18      8.61 o
   2   1  13       13.29       14.44      7.05 o
   3   1  13      142.24      136.48     15.99 o
   4   1  13       96.09       89.34     10.44 o
   5   1  13        1.71        6.59      5.55 o
  -5   2  13      119.28      179.40     25.05 o
  -4   2  13      100.04      110.48     19.00 o
  -3   2  13       29.16       38.35      7.26 o
  -2   2  13        8.21        1.39      3.73 o
  -1   2  13        0.23        5.37      3.93 o
   0   2  13       20.70        4.34      4.93 o
   1   2  13       12.02       19.37      6.83 o
   2   2  13       49.29       57.64     12.37 o
   3   2  13       46.53       34.64     10.51 o
   4   2  13       10.70        4.85      4.48 o
   5   2  13       39.16       21.91      6.65 o
   6   2  13        3.13        2.74      5.44 o
  -4   3  13        7.10       11.08      6.87 o
  -3   3  13      103.96      135.73     12.34 o
  -2   3  13      248.54      252.34     13.91 o
  -1   3  13       19.69       42.32     15.62 o
   0   3  13        3.84        0.39      4.03 o
   1   3  13      201.04      220.75     17.39 o
   2   3  13       10.41       20.30      8.12 o
   3   3  13       59.56       77.45     13.64 o
   4   3  13       49.93       63.79     13.34 o
   5   3  13        1.82        3.12      4.35 o
   6   3  13       10.66        4.35      5.31 o
  -4   4  13       29.39       36.02     12.97 o
  -3   4  13       72.13       92.16     22.50 o
  -2   4  13       94.59      113.30     11.45 o
  -1   4  13      159.66      146.85     17.86 o
   0   4  13      186.75      181.60     12.17 o
   1   4  13      115.28      105.38     14.44 o
   2   4  13       51.53       67.87     12.81 o
   3   4  13        8.10       15.32      8.39 o
   4   4  13      190.58      275.15     21.15 o
   5   4  13      214.44      214.84     21.05 o
   6   4  13        2.00       -3.71      4.69 o
  -3   5  13       31.91       26.54      6.25 o
  -2   5  13       47.65       41.05      7.79 o
  -1   5  13        0.87        5.72      4.52 o
   0   5  13      294.81      265.73     14.17 o
   1   5  13      115.60       99.04     14.42 o
   2   5  13      390.95      386.34     23.66 o
   3   5  13       71.96       81.36     13.64 o
   4   5  13        1.83        4.10      6.66 o
   5   5  13       48.10       70.06     14.05 o
   6   5  13      199.75      217.67     22.08 o
  -2   6  13       53.56       60.35      8.23 o
  -1   6  13        0.56       -3.77      3.83 o
   0   6  13      189.91      151.44     17.95 o
   1   6  13      330.44      278.81     21.17 o
   2   6  13      103.32      108.29     15.93 o
   3   6  13      500.68      468.79     26.79 o
   4   6  13      188.58      146.51     17.71 o
   5   6  13        0.23        0.88      7.15 o
   6   6  13      106.50      112.92     17.39 o
  -1   7  13       76.61       50.07     23.89 o
   0   7  13        4.91        5.42      6.76 o
   1   7  13       63.32       36.81     11.15 o
   2   7  13       24.69        9.61      7.86 o
   3   7  13       17.10       24.03      9.51 o
   4   7  13        4.25       12.49      7.73 o
   5   7  13        1.87        6.81      8.12 o
   6   7  13       66.89       60.72     14.34 o
   2   8  13        0.82        2.73      8.22 o
   3   8  13        9.43       15.34     10.42 o
   4   8  13        3.72       -4.44      7.42 o
  -2  -2  14        5.85       15.56      8.10 o
  -1  -2  14        1.68        1.98      5.66 o
   0  -2  14        8.51        8.76      7.00 o
   1  -2  14        0.01        0.59      5.20 o
  -4  -1  14       26.17       18.25     12.42 o
  -2  -1  14       32.21       45.64     11.27 o
  -1  -1  14        4.40       12.49      6.83 o
   0  -1  14        9.71       -3.98      3.98 o
   1  -1  14      114.77      109.07     16.47 o
   2  -1  14       22.97       38.89     10.73 o
  -4   0  14       41.13       35.86     14.08 o
  -3   0  14       13.12       13.29      5.77 o
  -2   0  14       15.07       29.57      8.73 o
  -1   0  14       39.60       49.67     11.10 o
   0   0  14        8.58        0.66      4.95 o
   1   0  14       47.80       73.48     13.34 o
   2   0  14        0.80        3.88      5.49 o
   3   0  14        1.94       26.86     10.20 o
   4   0  14        5.25       10.07      9.20 o
  -4   1  14       68.09       61.21     15.81 o
  -3   1  14       37.42       45.95      8.44 o
  -2   1  14      141.26      157.96     17.69 o
  -1   1  14        5.23       17.83      7.71 o
   0   1  14       15.56       34.30      9.61 o
   1   1  14      108.44      118.29     16.42 o
   2   1  14       66.00       74.67     13.27 o
   3   1  14       33.26       37.88     11.51 o
   4   1  14       96.63      106.72     14.55 o
  -4   2  14       12.79       14.30     10.71 o
  -3   2  14       55.92       55.21      8.88 o
  -2   2  14      337.54      336.28     16.22 o
  -1   2  14      467.96      458.03     25.88 o
   0   2  14       69.96      104.85     15.12 o
   1   2  14        5.67        4.63      5.56 o
   2   2  14       32.35       45.69     10.54 o
   3   2  14       75.42       96.70     16.52 o
   4   2  14      299.19      321.86     25.03 o
   5   2  14      190.87      212.83     14.93 o
  -4   3  14        6.77        2.12      9.22 o
  -3   3  14       14.98       15.37      5.64 o
  -2   3  14        1.66        5.27      4.66 o
  -1   3  14       66.24       55.31      8.17 o
   0   3  14      130.44      109.75     15.47 o
   1   3  14        7.65        2.29      5.07 o
   2   3  14       95.28       87.09     14.61 o
   3   3  14       78.78       78.55     14.10 o
   4   3  14       11.16        9.07      8.90 o
   5   3  14      144.04      148.47     20.56 o
  -3   4  14       19.41        5.14      4.99 o
  -2   4  14       19.51       31.96      6.94 o
  -1   4  14       65.49       79.89      9.76 o
   0   4  14       63.06       61.67     11.90 o
   1   4  14       29.14       19.95      8.12 o
   2   4  14       31.66       30.44     10.25 o
   3   4  14       72.02       40.23     11.56 o
   4   4  14       13.03        9.37      8.44 o
   5   4  14       15.14       20.56     10.10 o
   6   4  14       34.65       53.77     14.39 o
  -2   5  14       21.84       29.97      9.00 o
  -1   5  14       30.45       44.00      8.16 o
   0   5  14       49.64       76.46      9.68 o
   1   5  14        2.72        6.46      5.17 o
   2   5  14        1.89       -2.24      6.32 o
   3   5  14        2.02        5.15      6.76 o
   4   5  14       11.76        6.07      8.10 o
   5   5  14        7.53       11.88      9.29 o
   6   5  14       43.37       24.52     11.42 o
  -1   6  14       57.65       79.02     20.11 o
   0   6  14        0.81        1.15      5.49 o
   1   6  14      196.16      225.16     21.32 o
   2   6  14       58.18       77.77     14.59 o
   3   6  14       48.24       43.45     11.66 o
   4   6  14        0.82       -5.76      5.83 o
   5   6  14        2.03        5.34      7.46 o
   1   7  14        4.87        5.59      7.66 o
   2   7  14       12.35        8.39      8.81 o
   3   7  14       71.20       74.11     14.56 o
   4   7  14      166.33      141.32     19.37 o
  -2  -1  15       43.98       44.03     11.29 o
  -1  -1  15        0.95       -0.15      5.46 o
   0  -1  15       32.52       24.91      9.54 o
   1  -1  15       91.07       86.02     15.39 o
  -2   0  15       12.58       22.27      8.44 o
  -1   0  15       37.60       28.30      9.42 o
   0   0  15       29.27       20.39      8.10 o
   1   0  15       78.75       51.06     11.42 o
   2   0  15       11.41       10.15      7.10 o
  -3   1  15        0.87       -3.76      6.12 o
  -2   1  15       25.91       51.69     12.15 o
  -1   1  15       20.64       36.74     10.07 o
   0   1  15        1.57        3.90      6.20 o
   1   1  15       14.75       23.91      9.07 o
   2   1  15       17.13        8.15      6.54 o
   3   1  15        7.82       12.42      8.86 o
  -3   2  15       44.81       65.30      9.79 o
  -2   2  15        1.22       -4.61      4.61 o
  -1   2  15       32.85       53.03     11.49 o
   0   2  15        6.30        1.59      5.29 o
   1   2  15       47.59       61.99     12.90 o
   2   2  15      119.30      108.90     16.03 o
   3   2  15        0.02        1.34      7.64 o
   4   2  15        0.46       12.73     10.17 o
  -3   3  15       49.47       76.61     10.59 o
  -2   3  15       13.45       24.44     12.27 o
  -1   3  15       54.36       81.33     13.56 o
   0   3  15       89.32       80.97     14.27 o
   1   3  15        0.40        6.88      5.95 o
   2   3  15        0.98        2.39      6.49 o
   3   3  15       50.03       63.13     13.78 o
   4   3  15       36.04       54.01     14.34 o
  -2   4  15       89.98      102.96     13.51 o
  -1   4  15       31.68       37.25     10.12 o
   0   4  15       63.62       77.21     13.17 o
   1   4  15       53.66       70.99     13.12 o
   2   4  15        0.29        2.78      6.51 o
   3   4  15      103.46      102.90     17.03 o
   4   4  15       13.15       16.71     10.73 o
  -1   5  15        4.87       12.18      5.86 o
   0   5  15      266.43      242.51     20.59 o
   1   5  15      190.01      192.72     20.44 o
   2   5  15       16.63       18.42      9.68 o
   3   5  15       58.63       48.72     13.08 o
   4   5  15      102.68      107.43     17.69 o
   0   6  15        9.17        7.42      6.95 o
   1   6  15      221.78      182.18     19.83 o
   2   6  15      296.79      274.81     22.83 o
   3   6  15       69.60       72.94     14.69 o
   4   6  15       37.42       31.62     11.42 o
  -1   1  16      120.88      166.83     20.32 o
   0   1  16       77.69       80.28     14.64 o
   1   1  16        4.43        4.32      6.44 o
  -1   2  16        4.65        4.98      6.66 o
   0   2  16       16.04       19.76      9.29 o
   1   2  16       22.64       24.81      8.71 o
   2   2  16       12.71        8.61      6.83 o
  -1   3  16        1.56       14.81      7.44 o
   0   3  16       52.57       28.03      9.42 o
   1   3  16        3.29       -3.15      4.83 o
   2   3  16        2.64        9.34      6.76 o
   3   3  16       56.45       44.72     13.73 o
   0   4  16        2.87       22.52      8.83 o
   1   4  16       13.77       23.91      8.93 o
   2   4  16        3.02       -6.61      6.61 o
   3   4  16       29.21       20.42     10.56 o
   1   5  16       70.76      104.80     16.03 o
   2   5  16       44.91       60.04     14.27 o
 
